# Supplementary material for: 4′-[4-(Pyridin-2-yl)phen­yl]-2,2′:6′,2′′-terpyridine
Source: Acta Crystallogr Sect E Struct Rep Online. 2010 Oct 9;66(Pt 11):o2756. doi: 10.1107/S1600536810039413 (PMC3009191; doi:10.1107/S1600536810039413)
Supplement: Supplementary file 1 [file e-66-o2756-sup1.cif]

##############################################################################
###                                                                        ###
###        Electronic paper (Acta Crystallographica Section E)             ###
###                                                                        ###
##############################################################################
#                                                                            #
# This CIF contains the data in a paper accepted for publication in Acta     #
# Crystallographica Section E. It conforms to the requirements of Notes      #
# for Authors for Section E, and has been peer reviewed under the auspices   #
# of the IUCr Commission on Journals.                                        #
#                                                                            #
# Full details of the Crystallographic Information File format               #
# are given in the paper "The Crystallographic Information File (CIF):       #
# a New Standard Archive File for Crystallography" by S. R. Hall, F. H.      #
# Allen and I. D. Brown [Acta Cryst. (1991), A47, 655-685].                  #
#                                                                            #
# The current version of the core CIF dictionary is obtainable from          #
# ftp://ftp.iucr.org/pub/cif_core.dic. The current version number is 2.4.    #
#                                                                            #
# Software is freely available for graphical display of the structure(s) in  #
# this CIF.  For information consult the CIF home page http://www.iucr.org/  #
# cif/home.html                                                              #
#                                                                            #
# This file may be used for bona fide research purposes within the           #
# scientific community so long as proper attribution is given to the journal # 
# article from which it was obtained.                                        #
#                                                                            #
##############################################################################
                                             
data_I
_audit_creation_method     SHELXL-97
_chemical_name_systematic
;
4'-[4-(Pyridin-2-yl)phenyl]-2,2':6',2''-terpyridine
;
_chemical_name_common     ?
_chemical_formula_moiety     'C26 H18 N4'
_chemical_formula_sum     'C26 H18 N4'
_chemical_formula_iupac     'C26 H18 N4'
_chemical_formula_weight     386.44
_chemical_melting_point     ?
_symmetry_cell_setting     monoclinic
_symmetry_space_group_name_H-M     'P 21/c'
_symmetry_space_group_name_Hall     '-P 2ybc'
loop_
    _symmetry_equiv_pos_as_xyz
    'x, y, z'
    '-x, y+1/2, -z+1/2'
    '-x, -y, -z'
    'x, -y-1/2, z-1/2'
_cell_length_a     11.056(2)
_cell_length_b     16.113(3)
_cell_length_c     11.748(2)
_cell_angle_alpha     90.00
_cell_angle_beta     109.05(3)
_cell_angle_gamma     90.00
_cell_volume     1978.2(7)
_cell_formula_units_Z     4
_cell_measurement_reflns_used     25
_cell_measurement_theta_min     9
_cell_measurement_theta_max     12
_cell_measurement_temperature     298(2)
_exptl_crystal_description     block
_exptl_crystal_colour     colorless
_exptl_crystal_size_max     0.30
_exptl_crystal_size_mid     0.20
_exptl_crystal_size_min     0.05
_exptl_crystal_density_diffrn     1.298
_exptl_crystal_density_meas     ?
_exptl_crystal_density_method     'not measured'
_exptl_crystal_F_000     808
_exptl_absorpt_coefficient_mu     0.079
_exptl_absorpt_correction_type     psi-scan
_exptl_absorpt_process_details     '(North <i>et al.</i>, 1968)'
_exptl_absorpt_correction_T_min     0.9768
_exptl_absorpt_correction_T_max     0.9961
_exptl_special_details
;
;
_diffrn_ambient_temperature     298(2)
_diffrn_radiation_type     MoK\a
_diffrn_radiation_wavelength     0.71073
_diffrn_radiation_source     'fine-focus sealed tube'
_diffrn_radiation_monochromator     graphite
_diffrn_measurement_device_type     'Enraf--Nonius CAD-4'
_diffrn_measurement_method     \w/2\q
_diffrn_detector_area_resol_mean     ?
_diffrn_reflns_number     3778
_diffrn_reflns_av_R_equivalents     0.0999
_diffrn_reflns_av_sigmaI/netI     0.0971
_diffrn_reflns_theta_min     1.95
_diffrn_reflns_theta_max     25.30
_diffrn_reflns_theta_full     25.30
_diffrn_measured_fraction_theta_max     0.997
_diffrn_measured_fraction_theta_full     0.997
_diffrn_reflns_limit_h_min     0
_diffrn_reflns_limit_h_max     13
_diffrn_reflns_limit_k_min     0
_diffrn_reflns_limit_k_max     19
_diffrn_reflns_limit_l_min     -14
_diffrn_reflns_limit_l_max     13
_diffrn_standards_number     3
_diffrn_standards_interval_count     200
_diffrn_standards_interval_time     120
_diffrn_standards_decay_%     1
_refine_special_details
;
Refinement of <i>F</i>^2^ against ALL reflections. The weighted <i>R</i>-factor
<i>wR</i> and goodness of fit <i>S</i> are based on <i>F</i>^2^, conventional
<i>R</i>-factors <i>R</i> are based on <i>F</i>, with <i>F</i> set to zero for
negative <i>F</i>^2^. The threshold expression of <i>F</i>^2^ >
\s(<i>F</i>^2^) is used only for calculating <i>R</i>-factors(gt) <i>etc</i>.
and is not relevant to the choice of reflections for refinement.
<i>R</i>-factors based on <i>F</i>^2^ are statistically about twice as large
as those based on <i>F</i>, and <i>R</i>- factors based on ALL data will be
even larger.
;
_reflns_number_total     3585
_reflns_number_gt     1576
_reflns_threshold_expression     I>2\s(I)
_refine_ls_structure_factor_coef     Fsqd
_refine_ls_matrix_type     full
_refine_ls_R_factor_all     0.1583
_refine_ls_R_factor_gt     0.0687
_refine_ls_wR_factor_gt     0.1697
_refine_ls_wR_factor_ref     0.2173
_refine_ls_goodness_of_fit_ref     0.882
_refine_ls_restrained_S_all     0.882
_refine_ls_number_reflns     3585
_refine_ls_number_parameters     271
_refine_ls_number_restraints     0
_refine_ls_hydrogen_treatment     constr
_refine_ls_weighting_scheme     calc
_refine_ls_weighting_details
                 'calc w=1/[\s^2^(Fo^2^)+(0.1000P)^2^] where P=(Fo^2^+2Fc^2^)/3'
_atom_sites_solution_hydrogens     geom
_atom_sites_solution_primary     direct
_atom_sites_solution_secondary     difmap
_refine_ls_shift/su_max     0.000
_refine_ls_shift/su_mean     0.000
_refine_diff_density_max     0.163
_refine_diff_density_min     -0.164
_refine_ls_extinction_method     none
_refine_ls_extinction_coef     ?
loop_
    _atom_type_symbol
    _atom_type_description
    _atom_type_scat_dispersion_real
    _atom_type_scat_dispersion_imag
    _atom_type_scat_source
    'C' 'C' 0.0033 0.0016
                         'International Tables Vol C Tables 4.2.6.8 and 6.1.1.4'
    'H' 'H' 0.0000 0.0000
                         'International Tables Vol C Tables 4.2.6.8 and 6.1.1.4'
    'N' 'N' 0.0061 0.0033
                         'International Tables Vol C Tables 4.2.6.8 and 6.1.1.4'
_computing_data_collection     'CAD-4 Software (Enraf--Nonius, 1985)'
_computing_cell_refinement     'CAD-4 Software (Enraf--Nonius, 1985)'
_computing_data_reduction     'XCAD4 (Harms & Wocadlo, 1995)'
_computing_structure_solution     'SHELXS97 (Sheldrick, 2008)'
_computing_structure_refinement     'SHELXL97 (Sheldrick, 2008)'
_computing_molecular_graphics     'SHELXTL (Sheldrick, 2008)'
_computing_publication_material     'SHELXTL (Sheldrick, 2008)'
loop_
    _atom_site_type_symbol
    _atom_site_label
    _atom_site_fract_x
    _atom_site_fract_y
    _atom_site_fract_z
    _atom_site_U_iso_or_equiv
    _atom_site_adp_type
    _atom_site_calc_flag
    _atom_site_refinement_flags
    _atom_site_occupancy
    _atom_site_disorder_assembly
    _atom_site_disorder_group
    N N1 0.0183(4) 0.5691(3) -0.2077(3) 0.0771(12) Uani d . 1 . .
    C C1 0.1554(4) 0.6611(3) -0.2631(4) 0.0634(12) Uani d . 1 . .
    H H1B 0.2255 0.6967 -0.2401 0.076 Uiso calc R 1 . .
    N N2 0.5599(3) 0.65373(19) 0.5784(3) 0.0471(8) Uani d . 1 . .
    C C2 0.0865(5) 0.6503(3) -0.3842(4) 0.0801(15) Uani d . 1 . .
    H H2B 0.1114 0.6769 -0.4433 0.096 Uiso calc R 1 . .
    N N3 0.7514(3) 0.7844(2) 0.4578(3) 0.0615(10) Uani d . 1 . .
    C C3 -0.0173(5) 0.6003(4) -0.4147(4) 0.0881(16) Uani d . 1 . .
    H H3B -0.0671 0.5933 -0.4949 0.106 Uiso calc R 1 . .
    N N4 0.3280(3) 0.5058(2) 0.6038(3) 0.0554(9) Uani d . 1 . .
    C C4 -0.0471(5) 0.5607(4) -0.3254(4) 0.102(2) Uani d . 1 . .
    H H4B -0.1175 0.5254 -0.3472 0.122 Uiso calc R 1 . .
    C C5 0.1198(4) 0.6189(3) -0.1773(3) 0.0527(11) Uani d . 1 . .
    C C6 0.1957(4) 0.6248(2) -0.0466(3) 0.0482(10) Uani d . 1 . .
    C C7 0.2778(4) 0.6900(3) -0.0008(3) 0.0631(12) Uani d . 1 . .
    H H7A 0.2854 0.7321 -0.0521 0.076 Uiso calc R 1 . .
    C C8 0.3490(4) 0.6939(3) 0.1201(3) 0.0627(12) Uani d . 1 . .
    H H8A 0.4035 0.7388 0.1479 0.075 Uiso calc R 1 . .
    C C9 0.3417(4) 0.6330(2) 0.2014(3) 0.0458(10) Uani d . 1 . .
    C C10 0.2592(4) 0.5674(2) 0.1543(3) 0.0516(10) Uani d . 1 . .
    H H10A 0.2524 0.5247 0.2051 0.062 Uiso calc R 1 . .
    C C11 0.1874(4) 0.5641(2) 0.0346(3) 0.0540(11) Uani d . 1 . .
    H H11A 0.1316 0.5198 0.0069 0.065 Uiso calc R 1 . .
    C C12 0.4183(4) 0.6392(2) 0.3317(3) 0.0451(10) Uani d . 1 . .
    C C13 0.5279(4) 0.6881(2) 0.3720(3) 0.0504(10) Uani d . 1 . .
    H H13A 0.5561 0.7165 0.3165 0.060 Uiso calc R 1 . .
    C C14 0.5960(4) 0.6950(2) 0.4949(3) 0.0464(10) Uani d . 1 . .
    C C15 0.4563(4) 0.6052(2) 0.5413(3) 0.0433(9) Uani d . 1 . .
    C C16 0.3837(4) 0.5966(2) 0.4191(3) 0.0483(10) Uani d . 1 . .
    H H16A 0.3121 0.5623 0.3967 0.058 Uiso calc R 1 . .
    C C17 0.7120(4) 0.7465(2) 0.5409(3) 0.0459(9) Uani d . 1 . .
    C C18 0.8562(4) 0.8311(3) 0.4969(4) 0.0724(14) Uani d . 1 . .
    H H18A 0.8851 0.8572 0.4399 0.087 Uiso calc R 1 . .
    C C19 0.9243(4) 0.8431(3) 0.6170(4) 0.0694(13) Uani d . 1 . .
    H H19A 0.9967 0.8767 0.6403 0.083 Uiso calc R 1 . .
    C C20 0.8825(4) 0.8045(3) 0.7007(4) 0.0650(12) Uani d . 1 . .
    H H20A 0.9264 0.8113 0.7824 0.078 Uiso calc R 1 . .
    C C21 0.7747(4) 0.7551(3) 0.6631(3) 0.0571(11) Uani d . 1 . .
    H H21A 0.7448 0.7283 0.7188 0.069 Uiso calc R 1 . .
    C C22 0.4209(4) 0.5621(2) 0.6383(3) 0.0459(10) Uani d . 1 . .
    C C23 0.4842(4) 0.5816(3) 0.7587(3) 0.0534(11) Uani d . 1 . .
    H H23A 0.5490 0.6212 0.7796 0.064 Uiso calc R 1 . .
    C C24 0.4488(4) 0.5412(3) 0.8459(3) 0.0636(12) Uani d . 1 . .
    H H24A 0.4879 0.5543 0.9267 0.076 Uiso calc R 1 . .
    C C25 0.3555(4) 0.4814(3) 0.8129(3) 0.0638(12) Uani d . 1 . .
    H H25A 0.3315 0.4522 0.8704 0.077 Uiso calc R 1 . .
    C C26 0.2982(4) 0.4660(3) 0.6910(4) 0.0626(12) Uani d . 1 . .
    H H26A 0.2351 0.4254 0.6685 0.075 Uiso calc R 1 . .
loop_
    _atom_site_aniso_label
    _atom_site_aniso_U_11
    _atom_site_aniso_U_22
    _atom_site_aniso_U_33
    _atom_site_aniso_U_12
    _atom_site_aniso_U_13
    _atom_site_aniso_U_23
    N1 0.071(3) 0.105(3) 0.053(2) -0.025(2) 0.017(2) -0.008(2)
    C1 0.070(3) 0.073(3) 0.044(2) -0.002(3) 0.014(2) 0.000(2)
    N2 0.056(2) 0.050(2) 0.0383(17) -0.0039(17) 0.0195(16) -0.0027(15)
    C2 0.094(4) 0.102(4) 0.044(3) 0.004(3) 0.021(3) 0.009(3)
    N3 0.065(2) 0.075(3) 0.048(2) -0.011(2) 0.0235(19) 0.0061(18)
    C3 0.093(4) 0.115(5) 0.047(3) -0.009(4) 0.010(3) -0.008(3)
    N4 0.066(2) 0.065(2) 0.0406(19) -0.010(2) 0.0247(17) 0.0004(17)
    C4 0.091(4) 0.144(6) 0.062(3) -0.045(4) 0.013(3) -0.020(3)
    C5 0.055(3) 0.065(3) 0.040(2) 0.003(2) 0.018(2) -0.003(2)
    C6 0.053(2) 0.054(3) 0.041(2) 0.002(2) 0.0200(19) 0.0002(19)
    C7 0.082(3) 0.068(3) 0.037(2) -0.020(3) 0.016(2) 0.006(2)
    C8 0.088(3) 0.057(3) 0.042(2) -0.024(3) 0.020(2) 0.000(2)
    C9 0.050(2) 0.051(2) 0.039(2) 0.003(2) 0.0194(19) -0.0030(19)
    C10 0.061(3) 0.055(3) 0.039(2) -0.010(2) 0.017(2) 0.0022(19)
    C11 0.059(3) 0.058(3) 0.050(2) -0.011(2) 0.025(2) -0.003(2)
    C12 0.057(3) 0.049(2) 0.034(2) 0.006(2) 0.0220(19) 0.0035(18)
    C13 0.057(3) 0.051(2) 0.047(2) 0.001(2) 0.023(2) 0.0008(19)
    C14 0.058(2) 0.046(2) 0.041(2) 0.002(2) 0.0233(19) 0.0005(18)
    C15 0.051(2) 0.044(2) 0.039(2) 0.003(2) 0.0202(19) -0.0022(17)
    C16 0.058(3) 0.053(2) 0.037(2) -0.005(2) 0.0208(19) -0.0054(18)
    C17 0.056(2) 0.047(2) 0.037(2) 0.001(2) 0.0191(18) -0.0026(18)
    C18 0.078(3) 0.084(4) 0.059(3) -0.021(3) 0.027(3) 0.003(3)
    C19 0.069(3) 0.072(3) 0.071(3) -0.014(3) 0.027(3) -0.002(3)
    C20 0.067(3) 0.074(3) 0.049(3) -0.008(3) 0.014(2) -0.013(2)
    C21 0.063(3) 0.070(3) 0.040(2) -0.007(2) 0.020(2) -0.003(2)
    C22 0.058(3) 0.041(2) 0.044(2) 0.006(2) 0.023(2) 0.0038(18)
    C23 0.062(3) 0.057(3) 0.041(2) -0.002(2) 0.017(2) 0.0040(19)
    C24 0.079(3) 0.075(3) 0.033(2) -0.001(3) 0.014(2) 0.013(2)
    C25 0.076(3) 0.076(3) 0.044(3) -0.002(3) 0.025(2) 0.017(2)
    C26 0.067(3) 0.072(3) 0.050(3) -0.015(2) 0.021(2) 0.008(2)
_geom_special_details
;
All e.s.d.'s (except the e.s.d. in the dihedral angle between two l.s. planes)
are estimated using the full covariance matrix. The cell e.s.d.'s are taken
into account individually in the estimation of e.s.d.'s in distances, angles
and torsion angles; correlations between e.s.d.'s in cell parameters are only
used when they are defined by crystal symmetry. An approximate (isotropic)
treatment of cell e.s.d.'s is used for estimating e.s.d.'s involving l.s.
planes.
;
loop_
    _geom_bond_atom_site_label_1
    _geom_bond_atom_site_label_2
    _geom_bond_site_symmetry_2
    _geom_bond_distance
    _geom_bond_publ_flag
    N1 C5 . 1.330(5) ?
    N1 C4 . 1.342(5) ?
    C1 C5 . 1.376(5) ?
    C1 C2 . 1.388(5) ?
    C1 H1B . 0.9300 ?
    N2 C15 . 1.338(4) ?
    N2 C14 . 1.348(4) ?
    C2 C3 . 1.351(7) ?
    C2 H2B . 0.9300 ?
    N3 C18 . 1.332(5) ?
    N3 C17 . 1.339(4) ?
    C3 C4 . 1.358(7) ?
    C3 H3B . 0.9300 ?
    N4 C22 . 1.331(5) ?
    N4 C26 . 1.339(4) ?
    C4 H4B . 0.9300 ?
    C5 C6 . 1.493(5) ?
    C6 C7 . 1.378(5) ?
    C6 C11 . 1.390(5) ?
    C7 C8 . 1.382(5) ?
    C7 H7A . 0.9300 ?
    C8 C9 . 1.390(5) ?
    C8 H8A . 0.9300 ?
    C9 C10 . 1.387(5) ?
    C9 C12 . 1.492(5) ?
    C10 C11 . 1.372(5) ?
    C10 H10A . 0.9300 ?
    C11 H11A . 0.9300 ?
    C12 C16 . 1.389(5) ?
    C12 C13 . 1.392(5) ?
    C13 C14 . 1.398(5) ?
    C13 H13A . 0.9300 ?
    C14 C17 . 1.474(5) ?
    C15 C16 . 1.404(5) ?
    C15 C22 . 1.491(5) ?
    C16 H16A . 0.9300 ?
    C17 C21 . 1.382(5) ?
    C18 C19 . 1.379(5) ?
    C18 H18A . 0.9300 ?
    C19 C20 . 1.366(5) ?
    C19 H19A . 0.9300 ?
    C20 C21 . 1.380(5) ?
    C20 H20A . 0.9300 ?
    C21 H21A . 0.9300 ?
    C22 C23 . 1.394(5) ?
    C23 C24 . 1.374(5) ?
    C23 H23A . 0.9300 ?
    C24 C25 . 1.372(6) ?
    C24 H24A . 0.9300 ?
    C25 C26 . 1.386(5) ?
    C25 H25A . 0.9300 ?
    C26 H26A . 0.9300 ?
loop_
    _geom_angle_atom_site_label_1
    _geom_angle_atom_site_label_2
    _geom_angle_atom_site_label_3
    _geom_angle_site_symmetry_1
    _geom_angle_site_symmetry_3
    _geom_angle
    _geom_angle_publ_flag
    C5 N1 C4 . . 117.5(4) ?
    C5 C1 C2 . . 119.8(4) ?
    C5 C1 H1B . . 120.1 ?
    C2 C1 H1B . . 120.1 ?
    C15 N2 C14 . . 118.5(3) ?
    C3 C2 C1 . . 118.8(5) ?
    C3 C2 H2B . . 120.6 ?
    C1 C2 H2B . . 120.6 ?
    C18 N3 C17 . . 117.4(4) ?
    C2 C3 C4 . . 118.4(5) ?
    C2 C3 H3B . . 120.8 ?
    C4 C3 H3B . . 120.8 ?
    C22 N4 C26 . . 116.9(3) ?
    N1 C4 C3 . . 124.3(5) ?
    N1 C4 H4B . . 117.9 ?
    C3 C4 H4B . . 117.9 ?
    N1 C5 C1 . . 121.3(4) ?
    N1 C5 C6 . . 117.1(4) ?
    C1 C5 C6 . . 121.5(4) ?
    C7 C6 C11 . . 116.8(4) ?
    C7 C6 C5 . . 121.9(4) ?
    C11 C6 C5 . . 121.4(4) ?
    C6 C7 C8 . . 121.2(4) ?
    C6 C7 H7A . . 119.4 ?
    C8 C7 H7A . . 119.4 ?
    C7 C8 C9 . . 122.2(4) ?
    C7 C8 H8A . . 118.9 ?
    C9 C8 H8A . . 118.9 ?
    C10 C9 C8 . . 116.2(3) ?
    C10 C9 C12 . . 122.6(3) ?
    C8 C9 C12 . . 121.2(4) ?
    C11 C10 C9 . . 121.6(4) ?
    C11 C10 H10A . . 119.2 ?
    C9 C10 H10A . . 119.2 ?
    C10 C11 C6 . . 122.0(4) ?
    C10 C11 H11A . . 119.0 ?
    C6 C11 H11A . . 119.0 ?
    C16 C12 C13 . . 116.6(3) ?
    C16 C12 C9 . . 121.7(4) ?
    C13 C12 C9 . . 121.7(3) ?
    C12 C13 C14 . . 120.8(3) ?
    C12 C13 H13A . . 119.6 ?
    C14 C13 H13A . . 119.6 ?
    N2 C14 C13 . . 121.6(4) ?
    N2 C14 C17 . . 116.1(3) ?
    C13 C14 C17 . . 122.3(3) ?
    N2 C15 C16 . . 122.3(3) ?
    N2 C15 C22 . . 115.7(3) ?
    C16 C15 C22 . . 122.0(4) ?
    C12 C16 C15 . . 120.2(4) ?
    C12 C16 H16A . . 119.9 ?
    C15 C16 H16A . . 119.9 ?
    N3 C17 C21 . . 122.6(4) ?
    N3 C17 C14 . . 116.2(3) ?
    C21 C17 C14 . . 121.3(3) ?
    N3 C18 C19 . . 123.7(4) ?
    N3 C18 H18A . . 118.2 ?
    C19 C18 H18A . . 118.2 ?
    C20 C19 C18 . . 118.2(4) ?
    C20 C19 H19A . . 120.9 ?
    C18 C19 H19A . . 120.9 ?
    C19 C20 C21 . . 119.5(4) ?
    C19 C20 H20A . . 120.3 ?
    C21 C20 H20A . . 120.3 ?
    C20 C21 C17 . . 118.6(4) ?
    C20 C21 H21A . . 120.7 ?
    C17 C21 H21A . . 120.7 ?
    N4 C22 C23 . . 123.0(3) ?
    N4 C22 C15 . . 116.9(3) ?
    C23 C22 C15 . . 120.1(4) ?
    C24 C23 C22 . . 118.6(4) ?
    C24 C23 H23A . . 120.7 ?
    C22 C23 H23A . . 120.7 ?
    C25 C24 C23 . . 119.6(4) ?
    C25 C24 H24A . . 120.2 ?
    C23 C24 H24A . . 120.2 ?
    C24 C25 C26 . . 117.7(4) ?
    C24 C25 H25A . . 121.1 ?
    C26 C25 H25A . . 121.1 ?
    N4 C26 C25 . . 124.2(4) ?
    N4 C26 H26A . . 117.9 ?
    C25 C26 H26A . . 117.9 ?
loop_
    _geom_torsion_atom_site_label_1
    _geom_torsion_atom_site_label_2
    _geom_torsion_atom_site_label_3
    _geom_torsion_atom_site_label_4
    _geom_torsion_site_symmetry_1
    _geom_torsion_site_symmetry_2
    _geom_torsion_site_symmetry_3
    _geom_torsion_site_symmetry_4
    _geom_torsion
    _geom_torsion_publ_flag
    C5 C1 C2 C3 . . . . 2.2(7) ?
    C1 C2 C3 C4 . . . . -2.1(8) ?
    C5 N1 C4 C3 . . . . -0.8(8) ?
    C2 C3 C4 N1 . . . . 1.5(10) ?
    C4 N1 C5 C1 . . . . 0.8(7) ?
    C4 N1 C5 C6 . . . . -177.2(4) ?
    C2 C1 C5 N1 . . . . -1.6(7) ?
    C2 C1 C5 C6 . . . . 176.3(4) ?
    N1 C5 C6 C7 . . . . -161.0(4) ?
    C1 C5 C6 C7 . . . . 21.0(6) ?
    N1 C5 C6 C11 . . . . 19.6(6) ?
    C1 C5 C6 C11 . . . . -158.4(4) ?
    C11 C6 C7 C8 . . . . 0.5(6) ?
    C5 C6 C7 C8 . . . . -178.9(4) ?
    C6 C7 C8 C9 . . . . -0.1(7) ?
    C7 C8 C9 C10 . . . . 0.4(6) ?
    C7 C8 C9 C12 . . . . -179.2(4) ?
    C8 C9 C10 C11 . . . . -1.1(6) ?
    C12 C9 C10 C11 . . . . 178.4(4) ?
    C9 C10 C11 C6 . . . . 1.7(6) ?
    C7 C6 C11 C10 . . . . -1.3(6) ?
    C5 C6 C11 C10 . . . . 178.1(4) ?
    C10 C9 C12 C16 . . . . -21.2(6) ?
    C8 C9 C12 C16 . . . . 158.4(4) ?
    C10 C9 C12 C13 . . . . 159.0(4) ?
    C8 C9 C12 C13 . . . . -21.4(6) ?
    C16 C12 C13 C14 . . . . -1.8(5) ?
    C9 C12 C13 C14 . . . . 178.0(3) ?
    C15 N2 C14 C13 . . . . 0.0(5) ?
    C15 N2 C14 C17 . . . . -179.0(3) ?
    C12 C13 C14 N2 . . . . 1.3(6) ?
    C12 C13 C14 C17 . . . . -179.8(3) ?
    C14 N2 C15 C16 . . . . -0.6(5) ?
    C14 N2 C15 C22 . . . . -179.3(3) ?
    C13 C12 C16 C15 . . . . 1.2(5) ?
    C9 C12 C16 C15 . . . . -178.6(3) ?
    N2 C15 C16 C12 . . . . 0.0(6) ?
    C22 C15 C16 C12 . . . . 178.6(3) ?
    C18 N3 C17 C21 . . . . 0.8(6) ?
    C18 N3 C17 C14 . . . . -179.9(4) ?
    N2 C14 C17 N3 . . . . 176.9(3) ?
    C13 C14 C17 N3 . . . . -2.1(5) ?
    N2 C14 C17 C21 . . . . -3.7(5) ?
    C13 C14 C17 C21 . . . . 177.2(4) ?
    C17 N3 C18 C19 . . . . -0.8(7) ?
    N3 C18 C19 C20 . . . . 0.5(7) ?
    C18 C19 C20 C21 . . . . 0.0(7) ?
    C19 C20 C21 C17 . . . . 0.0(6) ?
    N3 C17 C21 C20 . . . . -0.4(6) ?
    C14 C17 C21 C20 . . . . -179.6(4) ?
    C26 N4 C22 C23 . . . . -1.4(6) ?
    C26 N4 C22 C15 . . . . 178.7(3) ?
    N2 C15 C22 N4 . . . . -172.0(3) ?
    C16 C15 C22 N4 . . . . 9.3(5) ?
    N2 C15 C22 C23 . . . . 8.0(5) ?
    C16 C15 C22 C23 . . . . -170.6(3) ?
    N4 C22 C23 C24 . . . . -0.3(6) ?
    C15 C22 C23 C24 . . . . 179.6(4) ?
    C22 C23 C24 C25 . . . . 1.9(6) ?
    C23 C24 C25 C26 . . . . -1.6(6) ?
    C22 N4 C26 C25 . . . . 1.7(6) ?
    C24 C25 C26 N4 . . . . -0.2(7) ?
loop_
    _geom_hbond_atom_site_label_D
    _geom_hbond_atom_site_label_H
    _geom_hbond_atom_site_label_A
    _geom_hbond_site_symmetry_A
    _geom_hbond_distance_DH
    _geom_hbond_distance_HA
    _geom_hbond_distance_DA
    _geom_hbond_angle_DHA
    _geom_hbond_publ_flag
    C7 H7A Cg1 4_564 0.93 2.9728 3.675(5) 133.55 yes
    C25 H25A Cg2 2_646 0.93 3.1870 3.989(5) 145.56 yes
data_Is1
_journal_date_recd_electronic     2010-09-17
_journal_date_accepted     2010-10-01
_journal_name_full     'Acta Crystallographica, Section E'
_journal_year     2010
_journal_volume     66
_journal_issue     11
_journal_page_first     o2756
_journal_page_last     o2756
_journal_paper_category     QO
_journal_coeditor_code     BQ2233
_publ_contact_author
;
Chao-Yun Zhu
Department of Applied Chemistry
Nanjing College of Chemical Technology
Nanjing 210048
P.R. China
;
_publ_contact_author_email     zhuchaoyun120@163.com
_publ_section_title
;
4'-[4-(Pyridin-2-yl)phenyl]-2,2':6',2''-terpyridine
;
loop_
    _publ_author_name
    _publ_author_address
    'Chao-Yun Zhu'
;
Department of Applied Chemistry
Nanjing College of Chemical Technology
Nanjing 210048
People's Republic of China
;
