# Supplementary material for: 4′-[4-(Pyridin-2-yl)phen­yl]-2,2′:6′,2′′-terpyridine
Source: Acta Crystallogr Sect E Struct Rep Online. 2010 Oct 9;66(Pt 11):o2756. doi: 10.1107/S1600536810039413 (PMC3009191; doi:10.1107/S1600536810039413)
Supplement: Supplementary file 2 [file e-66-o2756-Isup2.hkl]

# 
# h,k,l, Fc-squared, Fo-squared, sigma(Fo-squared) and status flag 
# 
data_I
_shelx_title ' X in P2(1)/c' 
_shelx_refln_list_code          4 
_shelx_F_calc_maximum      235.44 
_exptl_crystal_F_000       808.00 
_reflns_d_resolution_high  0.8316 
 
loop_ 
 _symmetry_equiv_pos_as_xyz 
 'x, y, z' 
 '-x, y+1/2, -z+1/2' 
 '-x, -y, -z' 
 'x, -y-1/2, z-1/2' 
 
_cell_length_a    11.0560 
_cell_length_b    16.1130 
_cell_length_c    11.7480 
_cell_angle_alpha  90.000 
_cell_angle_beta  109.050 
_cell_angle_gamma  90.000 
 
_shelx_F_squared_multiplier     1.000 
 
loop_ 
 _refln_index_h 
 _refln_index_k 
 _refln_index_l 
 _refln_F_squared_calc 
 _refln_F_squared_meas 
 _refln_F_squared_sigma 
 _refln_observed_status 
   1   0   0     4103.94     4270.50     36.61 o 
   2   0   0       99.23       94.52      9.39 o 
   3   0   0       63.46       67.24      8.99 o 
   4   0   0        7.38       15.87      7.40 o 
   5   0   0       58.89       62.46     10.17 o 
   6   0   0       97.91       78.05     14.42 o 
   7   0   0      322.19      290.91     27.47 o 
   8   0   0        5.62       12.90      9.07 o 
   9   0   0       97.43       88.79     22.11 o 
  10   0   0       10.03       12.92     12.59 o 
  11   0   0        8.07       43.51     15.99 o 
  12   0   0        0.00        2.58      9.57 o 
   1   1   0       55.92       34.65      6.23 o 
   2   1   0     1220.68     1124.95     24.99 o 
   3   1   0       77.40       78.98      9.65 o 
   4   1   0       27.76       36.00      9.19 o 
   5   1   0     1702.79     1737.07     48.74 o 
   6   1   0      105.20      133.72     17.03 o 
   7   1   0      114.92      120.54     17.42 o 
   8   1   0        1.35        8.83     10.94 o 
   9   1   0        4.97        2.40     10.66 o 
  10   1   0        5.94       16.00     11.11 o 
  11   1   0        1.67        2.69     11.96 o 
  12   1   0       31.83       24.53     14.09 o 
   0   2   0       22.55       30.74      7.03 o 
   1   2   0      379.33      333.34     13.51 o 
   2   2   0     2943.69     2754.91     42.11 o 
   3   2   0     2348.43     2185.04     43.31 o 
   4   2   0       13.68       12.30      8.43 o 
   5   2   0      129.06      144.08     14.44 o 
   6   2   0     1097.24     1102.43     44.87 o 
   7   2   0       10.67        3.92     12.46 o 
   8   2   0      114.73      105.01     19.44 o 
   9   2   0        4.24        2.40     14.47 o 
  10   2   0        0.30       16.02      9.16 o 
  11   2   0        3.11       13.75     13.16 o 
  12   2   0        0.39        8.33     10.68 o 
   1   3   0    18061.63    18743.66    470.57 o 
   2   3   0      395.86      343.27     16.98 o 
   3   3   0      138.54      127.32     13.05 o 
   4   3   0     4202.14     4130.19     70.37 o 
   5   3   0      829.29      941.64     37.59 o 
   6   3   0      142.55      160.82     19.40 o 
   7   3   0       57.85       71.14     15.58 o 
   8   3   0       19.84        4.57     13.70 o 
   9   3   0       10.55       24.99      9.93 o 
  10   3   0        0.06        8.11     12.33 o 
  11   3   0       26.44       22.23     20.74 o 
  12   3   0        1.41        0.00     14.93 o 
   0   4   0     3777.82     3727.91     53.77 o 
   1   4   0     1154.52      959.17     27.75 o 
   2   4   0    10354.40     9862.36     94.16 o 
   3   4   0     2803.13     2649.18     52.96 o 
   4   4   0     1160.40     1317.57     40.86 o 
   5   4   0      365.24      436.77     26.83 o 
   6   4   0        0.60        6.64      8.04 o 
   7   4   0        9.91        9.81     14.36 o 
   8   4   0       15.07       22.58     10.42 o 
   9   4   0        6.99        5.07      9.46 o 
  10   4   0        0.04        2.55     11.81 o 
  11   4   0       17.53       16.57     16.57 o 
  12   4   0        1.13        2.76     11.82 o 
   1   5   0     2015.79     2116.73     44.62 o 
   2   5   0       35.86       39.71      8.87 o 
   3   5   0     1786.53     1626.28     43.51 o 
   4   5   0     1534.00     1525.68     46.64 o 
   5   5   0      598.43      621.29     33.96 o 
   6   5   0      110.19      122.36     18.36 o 
   7   5   0       51.96       60.57     13.84 o 
   8   5   0        7.34       16.07     11.63 o 
   9   5   0        2.81       12.59     17.56 o 
  10   5   0        3.30        2.80     15.92 o 
  11   5   0        5.89        5.66     14.72 o 
  12   5   0        2.15       16.07      9.25 o 
   0   6   0       63.58       63.76     11.90 o 
   1   6   0       26.73       29.23      9.63 o 
   2   6   0        0.84        0.00      8.52 o 
   3   6   0       19.03        7.30      9.04 o 
   4   6   0     4035.89     4166.07     79.36 o 
   5   6   0      631.77      674.26     36.23 o 
   6   6   0       33.96       31.27     13.40 o 
   7   6   0        1.56        4.10      9.22 o 
   8   6   0       79.65       88.64     18.46 o 
   9   6   0       17.80       10.36     16.18 o 
  10   6   0       44.66       32.45     16.08 o 
  11   6   0        0.87       13.66     11.20 o 
   1   7   0       28.75       36.44     10.30 o 
   2   7   0       38.24       45.27     11.05 o 
   3   7   0     2461.87     2615.51     62.85 o 
   4   7   0      164.24      189.92     21.10 o 
   5   7   0      116.65      132.04     16.16 o 
   6   7   0       52.42       58.04     15.03 o 
   7   7   0        0.29        2.02      8.76 o 
   8   7   0       51.12       43.12     13.16 o 
   9   7   0       13.63       20.48      9.77 o 
  10   7   0        2.96       24.32     10.55 o 
  11   7   0       18.57       13.35     15.98 o 
   0   8   0      678.38      616.20     31.60 o 
   1   8   0        0.03        1.47      7.70 o 
   2   8   0      708.48      794.80     36.29 o 
   3   8   0      166.89      159.10     19.71 o 
   4   8   0      171.97      194.03     22.26 o 
   5   8   0        3.11       14.80      9.29 o 
   6   8   0       31.15       43.13     13.58 o 
   7   8   0       78.78       87.93     19.65 o 
   8   8   0       36.37       14.84     17.09 o 
   9   8   0      109.62       67.63     21.43 o 
  10   8   0        0.92        5.36     12.12 o 
  11   8   0        0.05        5.24     12.46 o 
   1   9   0      229.12      226.37     21.25 o 
   2   9   0      394.48      406.41     29.18 o 
   3   9   0      756.32      822.26     40.51 o 
   4   9   0      112.70      126.95     18.88 o 
   5   9   0       50.87       57.89     11.72 o 
   6   9   0        0.01       15.22     13.18 o 
   7   9   0        7.01       18.73     10.52 o 
   8   9   0        7.72       22.71     11.66 o 
   9   9   0        4.98       13.03     12.74 o 
  10   9   0       34.98       48.04     15.92 o 
  11   9   0        0.97        7.77     13.43 o 
   0  10   0       54.91       36.99     14.05 o 
   1  10   0      171.84      188.35     21.53 o 
   2  10   0       18.93       18.02     10.45 o 
   3  10   0      113.44      138.22     19.94 o 
   4  10   0       33.83       16.16     14.39 o 
   5  10   0       28.52       23.78     10.34 o 
   6  10   0      100.15       97.13     20.50 o 
   7  10   0       55.79       59.30     14.91 o 
   8  10   0      245.81      240.73     28.01 o 
   9  10   0        1.23       13.70     13.70 o 
  10  10   0        0.09        2.56     13.35 o 
   1  11   0        2.94        7.98      9.08 o 
   2  11   0        0.76        3.96     10.44 o 
   3  11   0        3.32        6.41     10.69 o 
   4  11   0       21.07       30.90     11.24 o 
   5  11   0        0.10        0.00     12.71 o 
   6  11   0       17.22       29.62     14.64 o 
   7  11   0       30.73       23.23     16.23 o 
   8  11   0       72.01       23.91     20.02 o 
   9  11   0        1.78        7.94      7.94 o 
  10  11   0        0.32       23.52      7.76 o 
   0  12   0       13.68       29.73     11.97 o 
   1  12   0       17.80       29.82     10.78 o 
   2  12   0       13.39       11.08     12.86 o 
   3  12   0        3.74       13.46      7.79 o 
   4  12   0       20.93        4.89     16.06 o 
   5  12   0       11.13        7.49     14.29 o 
   6  12   0       16.26       33.75     14.42 o 
   7  12   0        0.02        5.28     16.46 o 
   8  12   0        0.87        5.48      8.64 o 
   9  12   0       18.98       32.03     13.02 o 
   1  13   0      290.87      299.43     30.44 o 
   2  13   0        1.04       11.27     11.27 o 
   3  13   0        4.57        7.34     11.19 o 
   4  13   0        0.90       10.32     10.32 o 
   5  13   0        0.50       21.06     13.36 o 
   6  13   0        3.64       10.88     16.63 o 
   7  13   0       11.43        5.40     16.81 o 
   8  13   0        2.06       18.45     18.45 o 
   9  13   0       13.69       23.76     13.71 o 
   0  14   0        9.47       24.67     15.64 o 
   1  14   0        1.46        4.84     15.88 o 
   2  14   0        0.04       12.73     12.73 o 
   3  14   0        4.26        2.72     14.69 o 
   4  14   0        0.77        8.05     12.40 o 
   5  14   0       36.23       11.04     15.90 o 
   6  14   0       10.19       13.88     13.57 o 
   7  14   0        6.26       16.64      9.76 o 
   8  14   0        4.19       16.36     16.36 o 
   1  15   0        8.99       21.03     11.68 o 
   2  15   0        0.04        2.65      8.98 o 
   3  15   0        4.87       16.47     14.83 o 
   4  15   0        5.50       11.30     16.46 o 
   5  15   0        0.70        8.38     17.71 o 
   6  15   0        3.01       15.25     15.25 o 
   7  15   0        1.23        0.00     13.76 o 
   0  16   0      172.56      144.09     24.65 o 
   1  16   0        4.49        0.00     20.05 o 
   2  16   0       75.75       93.80     20.92 o 
   3  16   0        5.04        8.45     14.72 o 
   4  16   0        0.01       11.30     14.67 o 
   5  16   0        1.30        8.48     14.93 o 
   6  16   0        3.96        2.73     18.07 o 
   7  16   0        0.12        2.73     11.94 o 
   1  17   0       21.52       33.20     17.94 o 
   2  17   0        0.00        2.67     15.16 o 
   3  17   0       19.49        5.56     16.10 o 
   4  17   0       14.09        8.52     14.78 o 
   5  17   0        0.77       15.67     15.67 o 
   6  17   0        7.57        5.50     12.50 o 
   0  18   0       38.79       19.41     19.41 o 
   1  18   0       42.34       22.06     14.06 o 
   2  18   0        0.89        8.46     12.83 o 
   3  18   0       17.45       19.55     19.55 o 
   4  18   0        0.07        8.52      8.52 o 
   1  19   0       31.93       43.22     14.15 o 
   2  19   0        5.11        0.00     16.18 o 
 -12   1   1        1.83        8.06     10.29 o 
 -11   1   1        1.28        0.00     11.93 o 
 -10   1   1        2.97       19.61     11.49 o 
  -9   1   1       13.53       10.57     13.98 o 
  -8   1   1      242.90      208.92     26.45 o 
  -7   1   1      564.02      589.09     36.02 o 
  -6   1   1     1249.63     1277.86     47.77 o 
  -5   1   1       23.30       28.17      9.77 o 
  -4   1   1       39.02       32.18     10.35 o 
  -3   1   1     6611.62     6623.35     74.30 o 
  -2   1   1     6838.22     6652.52     61.33 o 
  -1   1   1      228.57      259.16     10.36 o 
   0   1   1      172.93      214.15      9.64 o 
   1   1   1    10101.71    11053.98     75.63 o 
   2   1   1     3968.38     3643.44     49.53 o 
   3   1   1       71.26       68.18      9.70 o 
   4   1   1       49.54       42.88      9.95 o 
   5   1   1       56.77       82.88     12.04 o 
   6   1   1      111.21      131.41     17.99 o 
   7   1   1        7.60        5.88     12.11 o 
   8   1   1        0.50        4.45     12.64 o 
   9   1   1        6.60       12.23     14.89 o 
  10   1   1        0.66        7.77     12.12 o 
  11   1   1       73.43       40.43     21.34 o 
  12   1   1        1.49        5.29     11.53 o 
 -12   2   1       11.14       26.38      8.80 o 
 -11   2   1       13.17        2.17     10.86 o 
 -10   2   1        4.99        2.21     11.94 o 
  -9   2   1        0.00       12.61      7.38 o 
  -8   2   1        0.95       12.24     12.24 o 
  -7   2   1     1141.05     1175.28     49.62 o 
  -6   2   1      244.05      257.01     23.04 o 
  -5   2   1      234.34      245.58     19.09 o 
  -4   2   1      214.96      175.64     15.54 o 
  -3   2   1     8050.30     7857.15     82.23 o 
  -2   2   1     3121.41     2721.80     39.90 o 
  -1   2   1     7118.37     6742.93     53.58 o 
   0   2   1      942.38     1008.32     52.25 o 
   1   2   1      627.16      593.04     18.76 o 
   2   2   1     5942.47     5685.18     66.11 o 
   3   2   1      172.76      182.58     14.07 o 
   4   2   1     1018.64     1013.58     35.20 o 
   5   2   1        7.08        8.32      8.32 o 
   6   2   1        0.02        0.00      8.01 o 
   7   2   1        9.39        5.92     11.14 o 
   8   2   1        4.30       20.27     10.31 o 
   9   2   1        8.85        0.00     14.96 o 
  10   2   1        0.06       21.21     14.97 o 
  11   2   1       15.12       59.87     15.74 o 
  12   2   1       45.34       54.99     16.33 o 
 -12   3   1       23.53       28.59     10.33 o 
 -11   3   1       70.83       76.22     16.78 o 
 -10   3   1       39.28       28.67     12.41 o 
  -9   3   1       14.73        2.13     13.12 o 
  -8   3   1       21.20       51.72     11.13 o 
  -7   3   1       45.00       25.00     16.44 o 
  -6   3   1      643.07      689.61     36.27 o 
  -5   3   1     1071.25     1146.35     40.57 o 
  -4   3   1        4.10        1.05      7.72 o 
  -3   3   1      557.11      540.83     22.59 o 
  -2   3   1    55432.79    57365.39    941.48 o 
  -1   3   1     6835.44     6494.60     60.23 o 
   0   3   1      304.69      249.93     38.34 o 
   1   3   1     1941.76     1791.26     34.61 o 
   2   3   1     2190.87     2080.60     41.59 o 
   3   3   1      921.11      913.74     30.54 o 
   4   3   1      113.54       85.84     13.26 o 
   5   3   1      248.52      332.34     24.04 o 
   6   3   1       25.44       39.41     10.81 o 
   7   3   1      234.35      256.03     25.08 o 
   8   3   1       20.59       22.65     12.01 o 
   9   3   1        3.35        2.64     10.93 o 
  10   3   1       40.52       18.91     21.09 o 
  11   3   1        4.78        0.00     13.38 o 
  12   3   1        3.93       13.05     14.47 o 
 -12   4   1        1.27        1.98      8.92 o 
 -11   4   1       23.36       19.85     10.05 o 
 -10   4   1        4.93       15.67      7.97 o 
  -9   4   1      118.10      134.88     20.97 o 
  -8   4   1        0.00       16.24      9.10 o 
  -7   4   1       18.68        1.69     10.15 o 
  -6   4   1      156.92      127.14     17.23 o 
  -5   4   1        3.11       12.04      6.19 o 
  -4   4   1      545.86      643.23     28.51 o 
  -3   4   1      778.03      777.67     28.07 o 
  -2   4   1    50841.96    51842.79    942.02 o 
  -1   4   1       85.96       79.80     10.06 o 
   0   4   1     4076.36     3986.15     42.38 o 
   1   4   1      331.84      291.05     16.77 o 
   2   4   1        8.99       11.62      7.04 o 
   3   4   1      397.46      426.57     22.51 o 
   4   4   1       44.01       40.82      9.08 o 
   5   4   1        4.01        0.00      6.26 o 
   6   4   1        0.11        0.00      6.26 o 
   7   4   1        5.20        4.16     13.84 o 
   8   4   1        0.16       13.61     13.61 o 
   9   4   1       16.73       16.70     16.70 o 
  10   4   1        0.55       13.45     17.12 o 
  11   4   1        0.26        0.00     11.51 o 
 -12   5   1        0.69       12.10     12.10 o 
 -11   5   1       23.68        9.12     11.99 o 
 -10   5   1       58.62       39.17     15.73 o 
  -9   5   1        0.35       20.07     13.99 o 
  -8   5   1      139.53      109.14     21.76 o 
  -7   5   1        5.49        3.71     11.79 o 
  -6   5   1      205.96      232.36     21.87 o 
  -5   5   1       32.74       33.99     11.56 o 
  -4   5   1       63.19       62.93     11.72 o 
  -3   5   1       26.70       31.46      9.37 o 
  -2   5   1      375.71      335.18     20.00 o 
  -1   5   1     1223.80     1186.26     31.69 o 
   0   5   1     1156.21     1102.70     22.71 o 
   1   5   1     1497.73     1372.79     36.68 o 
   2   5   1      164.48      151.73     13.94 o 
   3   5   1      729.18      773.17     32.51 o 
   4   5   1      368.02      427.95     27.54 o 
   5   5   1       63.49       75.02     12.85 o 
   6   5   1      117.34      110.47     17.66 o 
   7   5   1       27.41       25.39     11.67 o 
   8   5   1       59.71       44.69     16.46 o 
   9   5   1        0.11        2.57     12.88 o 
  10   5   1       65.19       10.78     20.66 o 
  11   5   1        0.45       16.28     11.47 o 
 -12   6   1        8.59        6.57      9.96 o 
 -11   6   1        0.32        7.01     13.53 o 
 -10   6   1      119.34       96.04     20.88 o 
  -9   6   1        7.46        2.45     16.28 o 
  -8   6   1        4.72       14.08     14.08 o 
  -7   6   1       17.01       22.05     11.88 o 
  -6   6   1      136.20      116.79     17.52 o 
  -5   6   1     1177.70     1058.02     43.96 o 
  -4   6   1       53.04       50.05     13.86 o 
  -3   6   1     1779.86     1775.66     46.71 o 
  -2   6   1        1.50        8.62      8.62 o 
  -1   6   1        2.74        7.81      7.81 o 
   0   6   1      435.58      377.10     15.17 o 
   1   6   1      626.87      566.97     26.07 o 
   2   6   1     2251.41     2208.99     52.47 o 
   3   6   1       21.55       12.85     10.42 o 
   4   6   1       86.16       94.50     14.94 o 
   5   6   1      128.37      145.56     16.64 o 
   6   6   1        1.50        2.06      9.64 o 
   7   6   1       13.28       19.69     11.21 o 
   8   6   1       85.53       60.19     21.50 o 
   9   6   1        0.97       16.70     16.70 o 
  10   6   1       21.54       29.69     14.55 o 
  11   6   1       21.86       34.79     16.24 o 
 -11   7   1        0.45        4.89     12.95 o 
 -10   7   1      151.88      120.54     23.71 o 
  -9   7   1       33.88       49.29     16.54 o 
  -8   7   1        0.02        6.99     13.31 o 
  -7   7   1        2.19        6.55      9.66 o 
  -6   7   1       14.86       16.77     16.77 o 
  -5   7   1      504.09      534.10     33.17 o 
  -4   7   1     2428.73     2309.81     63.28 o 
  -3   7   1      450.62      420.53     25.78 o 
  -2   7   1        0.04        6.73      6.73 o 
  -1   7   1      118.83      136.99     14.35 o 
   0   7   1      453.09      429.33     22.57 o 
   1   7   1      688.33      704.95     30.97 o 
   2   7   1     2381.91     2474.07     59.69 o 
   3   7   1      546.02      611.63     31.79 o 
   4   7   1       47.37       52.89     13.21 o 
   5   7   1       34.06       45.35     11.77 o 
   6   7   1      102.95      117.84     18.49 o 
   7   7   1       55.68       54.08     16.46 o 
   8   7   1        0.15        7.47      9.42 o 
   9   7   1       14.41       15.67     14.43 o 
  10   7   1        2.77       24.21     10.42 o 
  11   7   1       13.12       23.72     18.78 o 
 -11   8   1        0.41        7.65     11.61 o 
 -10   8   1       10.15        8.02     13.76 o 
  -9   8   1       30.83        7.95     14.95 o 
  -8   8   1       34.04       25.16     14.62 o 
  -7   8   1       26.01       25.40     12.35 o 
  -6   8   1       94.60      113.47     17.18 o 
  -5   8   1      494.06      435.65     31.17 o 
  -4   8   1     1141.20     1058.36     47.18 o 
  -3   8   1      563.25      544.82     32.52 o 
  -2   8   1      760.39      767.67     34.26 o 
  -1   8   1       12.42        7.89      5.49 o 
   0   8   1       74.83       81.20      9.37 o 
   1   8   1       25.39       15.11      8.78 o 
   2   8   1      553.37      561.29     31.34 o 
   3   8   1      126.95      146.33     18.95 o 
   4   8   1       64.40       84.23     14.32 o 
   5   8   1       55.63       46.77     15.25 o 
   6   8   1        1.70       10.91     11.59 o 
   7   8   1        9.69       11.63     11.63 o 
   8   8   1        4.81       12.73     12.73 o 
   9   8   1        9.98        2.68     14.62 o 
  10   8   1       10.13        2.70     11.65 o 
  11   8   1        1.22       20.69     11.52 o 
 -11   9   1       12.44        7.96     12.19 o 
 -10   9   1        0.07       15.71     15.71 o 
  -9   9   1        5.76       13.93     16.53 o 
  -8   9   1       33.11       40.31     16.68 o 
  -7   9   1        5.03        0.00     12.29 o 
  -6   9   1       92.60      108.31     23.13 o 
  -5   9   1       40.52       39.68     20.58 o 
  -4   9   1        2.42       28.13     10.96 o 
  -3   9   1       20.61        8.49     10.97 o 
  -2   9   1       15.79       30.72     11.05 o 
  -1   9   1        1.40        1.38      7.93 o 
   0   9   1      118.51      112.38     26.15 o 
   1   9   1        3.71        9.15      7.74 o 
   2   9   1       12.94       11.31      9.89 o 
   3   9   1      262.33      241.86     24.05 o 
   4   9   1       33.55       36.54     13.35 o 
   5   9   1        0.03       11.10     11.10 o 
   6   9   1      128.16      104.58     22.07 o 
   7   9   1        8.55       24.60     12.79 o 
   8   9   1       13.55       13.09     20.25 o 
   9   9   1       22.37       15.91     14.75 o 
  10   9   1        0.92       10.63     10.63 o 
 -11  10   1       10.69       35.82     11.94 o 
 -10  10   1        4.84       17.30     17.30 o 
  -9  10   1       11.76       11.83     14.13 o 
  -8  10   1       18.15       11.68     18.04 o 
  -7  10   1        0.28        5.54     11.06 o 
  -6  10   1       88.26       80.70     21.02 o 
  -5  10   1      271.32      228.67     33.85 o 
  -4  10   1        2.26        8.58     11.94 o 
  -3  10   1       25.97       26.47     12.52 o 
  -2  10   1       14.63       12.18      9.74 o 
  -1  10   1       23.42       21.81      9.34 o 
   0  10   1      150.88      190.19     32.81 o 
   1  10   1      195.42      208.02     21.51 o 
   2  10   1      484.86      519.24     35.54 o 
   3  10   1      372.37      437.41     31.64 o 
   4  10   1        0.71       11.29     11.29 o 
   5  10   1       28.40       29.15     15.97 o 
   6  10   1       32.95       21.60     13.83 o 
   7  10   1        0.77        7.76     14.55 o 
   8  10   1        0.66        7.90     10.34 o 
   9  10   1       12.82       32.34     13.09 o 
  10  10   1        8.18        2.71     11.59 o 
 -10  11   1        1.31        0.00     14.93 o 
  -9  11   1       31.70       53.50     22.79 o 
  -8  11   1       10.12        9.29     16.08 o 
  -7  11   1        8.02        8.97     13.44 o 
  -6  11   1        2.00        2.66     13.33 o 
  -5  11   1       44.37       27.86     19.45 o 
  -4  11   1       10.71       27.97     12.85 o 
  -3  11   1        1.10        9.70      9.70 o 
  -2  11   1       23.96       31.07     12.22 o 
  -1  11   1        5.42        1.73     10.04 o 
   0  11   1      273.94      285.15     19.08 o 
   1  11   1      136.50      123.22     20.77 o 
   2  11   1       62.85       74.56     15.62 o 
   3  11   1       38.80       40.55     13.86 o 
   4  11   1       24.23        4.59     14.46 o 
   5  11   1       45.19       33.89     19.02 o 
   6  11   1       37.14       30.40     15.38 o 
   7  11   1      126.30      140.63     22.23 o 
   8  11   1        8.39        5.31     15.35 o 
   9  11   1        0.13       16.29     13.08 o 
 -10  12   1        1.56        3.17     18.70 o 
  -9  12   1        0.28       19.65     11.47 o 
  -8  12   1        2.13        6.41     17.11 o 
  -7  12   1       52.98       47.15     23.58 o 
  -6  12   1        2.71        8.80     18.35 o 
  -5  12   1        7.48        8.43     18.40 o 
  -4  12   1       64.19       48.51     20.85 o 
  -3  12   1        2.57       11.47     11.47 o 
  -2  12   1       82.35       89.19     18.81 o 
  -1  12   1       22.28       14.48     13.45 o 
   0  12   1      149.99      142.74     14.90 o 
   1  12   1        5.12        4.20     10.85 o 
   2  12   1       73.36       84.08     19.78 o 
   3  12   1       12.21       13.80     11.33 o 
   4  12   1        0.15        4.91      9.12 o 
   5  12   1       11.47        7.87      9.93 o 
   6  12   1       10.30       16.11     14.80 o 
   7  12   1       39.06       16.41     21.36 o 
   8  12   1       11.93       13.65     16.21 o 
   9  12   1       12.59       10.65     12.68 o 
  -9  13   1       21.77       10.23     15.34 o 
  -8  13   1       15.60       13.66     19.27 o 
  -7  13   1       23.63       26.62     18.85 o 
  -6  13   1       89.61      103.83     27.28 o 
  -5  13   1       98.77      109.23     27.40 o 
  -4  13   1        2.85        5.64     17.27 o 
  -3  13   1       11.84        2.48     15.61 o 
  -2  13   1       27.00       27.60     15.88 o 
  -1  13   1       27.39       24.58     14.33 o 
   0  13   1       19.77       11.25     10.57 o 
   1  13   1        2.14        4.50      8.65 o 
   2  13   1       16.06       33.51     12.22 o 
   3  13   1       25.99       52.42     16.77 o 
   4  13   1       93.84       91.59     23.16 o 
   5  13   1        4.58       19.15     13.77 o 
   6  13   1       57.98       58.66     22.13 o 
   7  13   1        0.11       15.55     15.55 o 
   8  13   1        5.31       17.64     17.64 o 
  -8  14   1        4.80        3.38     21.29 o 
  -7  14   1        0.14       10.41     17.94 o 
  -6  14   1        1.33       29.57     15.16 o 
  -5  14   1        4.97        2.98     13.77 o 
  -4  14   1        2.47        5.87     16.90 o 
  -3  14   1       10.36        2.77     16.67 o 
  -2  14   1        0.46        7.45     11.51 o 
  -1  14   1      409.82      365.04     40.26 o 
   0  14   1       46.40       45.10     23.01 o 
   1  14   1      122.23      170.18     26.79 o 
   2  14   1        0.01        5.13     11.28 o 
   3  14   1        1.40       21.18     13.66 o 
   4  14   1        0.03        0.00     11.79 o 
   5  14   1       75.41       48.25     18.26 o 
   6  14   1      140.04      126.34     25.64 o 
   7  14   1        1.48        2.85     10.26 o 
   8  14   1        1.58        5.62     13.01 o 
  -8  15   1        0.02       21.04      8.60 o 
  -7  15   1        0.10       10.60     10.60 o 
  -6  15   1       10.60        0.00     18.42 o 
  -5  15   1        1.63       18.63     18.63 o 
  -4  15   1       63.35       72.95     16.65 o 
  -3  15   1       15.04       19.83     19.83 o 
  -2  15   1       94.37      113.06     24.32 o 
  -1  15   1       65.19       84.67     19.22 o 
   0  15   1       44.98       24.27     13.72 o 
   1  15   1       21.55       33.85     14.46 o 
   2  15   1       11.34        7.93     12.23 o 
   3  15   1       13.35       25.06     12.86 o 
   4  15   1        5.51        5.83     16.85 o 
   5  15   1        0.19        2.80     17.77 o 
   6  15   1       14.03        2.92     19.92 o 
   7  15   1        6.49       11.50     14.98 o 
  -7  16   1        2.67       10.50     21.62 o 
  -6  16   1        4.96       13.63     13.63 o 
  -5  16   1        0.22       13.19     10.49 o 
  -4  16   1        2.14        0.00     21.47 o 
  -3  16   1        1.07        8.65     16.36 o 
  -2  16   1        0.01        5.35     17.31 o 
  -1  16   1       13.69       15.93     14.68 o 
   0  16   1       47.39       66.48     13.45 o 
   1  16   1        0.28        2.83     11.95 o 
   2  16   1        7.62       17.67     17.67 o 
   3  16   1        9.53       20.07     16.00 o 
   4  16   1       91.14       76.04     23.00 o 
   5  16   1        1.27       14.66     15.84 o 
   6  16   1        0.58        3.01     15.55 o 
  -6  17   1        3.08       10.06     17.37 o 
  -5  17   1       21.19       45.67     20.02 o 
  -4  17   1        3.73        3.10     13.63 o 
  -3  17   1       56.92       78.53     15.05 o 
  -2  17   1        3.69       25.22     12.76 o 
  -1  17   1        0.00        0.00     17.70 o 
   0  17   1       18.18        0.00     11.78 o 
   1  17   1        9.07       55.42     14.22 o 
   2  17   1       14.64        5.63     16.01 o 
   3  17   1        0.49        2.94     15.54 o 
   4  17   1       29.51       49.52     15.66 o 
   5  17   1       17.56        2.97     16.19 o 
  -4  18   1        5.47       21.10     13.21 o 
  -3  18   1        0.70        8.57     14.94 o 
  -2  18   1       13.65       19.47     13.99 o 
  -1  18   1       60.48       35.83     21.61 o 
   0  18   1        3.13        9.45      8.99 o 
   1  18   1        7.18       11.23     16.17 o 
   2  18   1        3.22       14.18     15.27 o 
   3  18   1       10.03       18.22     18.22 o 
   4  18   1        2.79        5.68     10.59 o 
  -2  19   1        0.02       32.70     16.35 o 
  -1  19   1        1.76       10.90     14.11 o 
   0  19   1       17.38       25.97     18.84 o 
   1  19   1       18.41       16.33     17.56 o 
 -13   0   2       73.34       57.69     16.77 o 
 -12   0   2       30.06        8.78     15.10 o 
 -11   0   2        0.23       11.44      9.57 o 
 -10   0   2        2.30       15.90      9.91 o 
  -9   0   2       51.54       43.40     16.32 o 
  -8   0   2      557.97      599.19     38.71 o 
  -7   0   2      331.16      380.78     29.59 o 
  -6   0   2     1589.90     1693.55     52.50 o 
  -5   0   2        0.03        4.48      7.22 o 
  -4   0   2      699.13      740.16     26.98 o 
  -3   0   2     6397.54     6163.61     68.05 o 
  -2   0   2    11409.76    11775.21     84.53 o 
  -1   0   2      190.00      187.71     10.55 o 
   0   0   2       49.68       54.08      5.36 o 
   1   0   2      923.87      904.91     23.56 o 
   2   0   2       35.89       41.54      7.31 o 
   3   0   2     1166.17     1016.94     32.19 o 
   4   0   2       38.41       33.66      8.58 o 
   5   0   2      881.69      834.45     36.66 o 
   6   0   2        3.59        0.00      7.34 o 
   7   0   2        8.09        4.00     12.31 o 
   8   0   2        7.30       17.97     11.44 o 
   9   0   2       75.95       76.13     16.29 o 
  10   0   2       60.26       46.78     21.21 o 
  11   0   2      119.38      114.52     21.42 o 
 -13   1   2        5.94        1.96     11.75 o 
 -12   1   2        0.18        4.46      8.24 o 
 -11   1   2       13.05        2.37     13.43 o 
 -10   1   2        0.00        9.23     10.71 o 
  -9   1   2      168.58      162.06     24.68 o 
  -8   1   2       33.10       23.74     14.45 o 
  -7   1   2      166.42      194.09     22.48 o 
  -6   1   2      298.36      353.09     26.04 o 
  -5   1   2      137.68      129.47     12.84 o 
  -4   1   2      484.50      461.26     21.69 o 
  -3   1   2     3584.29     3399.92     50.97 o 
  -2   1   2      641.34      640.04     19.58 o 
  -1   1   2     5517.22     5598.77     52.08 o 
   0   1   2     5126.44     5481.67    227.32 o 
   1   1   2       82.75       54.73      9.31 o 
   2   1   2      110.40      110.05     11.84 o 
   3   1   2       46.27       44.83      8.49 o 
   4   1   2        5.12        8.11      8.11 o 
   5   1   2       20.66       26.12      8.82 o 
   6   1   2        0.50        3.41      8.17 o 
   7   1   2        4.62       12.20      9.83 o 
   8   1   2      271.56      265.35     30.92 o 
   9   1   2        0.30        2.54     12.08 o 
  10   1   2       53.36       94.86     17.08 o 
  11   1   2       34.96       58.21     19.05 o 
 -12   2   2        0.15        4.42     10.39 o 
 -11   2   2        4.01        4.45     10.20 o 
 -10   2   2       39.75       36.42     12.14 o 
  -9   2   2       41.98       41.41     13.26 o 
  -8   2   2        0.26        7.90     10.31 o 
  -7   2   2      488.59      500.46     33.97 o 
  -6   2   2        0.20       18.50      7.62 o 
  -5   2   2      424.96      379.81     22.92 o 
  -4   2   2     1022.08      958.23     31.89 o 
  -3   2   2     9842.84     9762.78     91.30 o 
  -2   2   2      294.33      242.46     13.90 o 
  -1   2   2     4755.66     4449.00     48.15 o 
   0   2   2     6548.23     6754.28    240.27 o 
   1   2   2        2.29        3.97      6.12 o 
   2   2   2       23.53       17.32      7.21 o 
   3   2   2        0.25        2.09      6.29 o 
   4   2   2      783.51      660.61     31.85 o 
   5   2   2       57.46       60.28     12.06 o 
   6   2   2      365.01      383.64     28.98 o 
   7   2   2       34.21       49.64     11.30 o 
   8   2   2       61.00       51.27     17.76 o 
   9   2   2      310.82      302.80     34.60 o 
  10   2   2       17.15       13.32     15.69 o 
  11   2   2        0.80       13.34     21.72 o 
 -12   3   2       42.56       43.98     13.63 o 
 -11   3   2        0.91        4.69      8.60 o 
 -10   3   2        0.38       14.47     14.47 o 
  -9   3   2       81.42       88.57     20.69 o 
  -8   3   2      102.11       79.73     17.86 o 
  -7   3   2        3.65       10.71     10.71 o 
  -6   3   2      220.91      205.65     20.01 o 
  -5   3   2        4.41        5.35      8.20 o 
  -4   3   2     1362.67     1329.55     38.84 o 
  -3   3   2      819.49      827.05     27.11 o 
  -2   3   2     2085.50     1909.79     36.74 o 
  -1   3   2      257.85      291.46     14.08 o 
   0   3   2       15.80       17.85      7.79 o 
   1   3   2     1359.96     1248.58     31.97 o 
   2   3   2       55.83       40.62      8.91 o 
   3   3   2      126.49      112.94     13.80 o 
   4   3   2       36.53       27.98     11.19 o 
   5   3   2        6.66        0.00      9.39 o 
   6   3   2        4.09       16.64     10.40 o 
   7   3   2        9.84       21.30     11.34 o 
   8   3   2        0.95        9.39     13.74 o 
   9   3   2       85.91       87.58     22.38 o 
  10   3   2      169.76      131.75     24.76 o 
  11   3   2       11.11       16.10     18.44 o 
 -12   4   2       30.07       26.78      9.44 o 
 -11   4   2       15.77       28.17     12.78 o 
 -10   4   2       22.97       33.16     10.66 o 
  -9   4   2      118.90       99.83     22.37 o 
  -8   4   2      290.16      309.94     28.62 o 
  -7   4   2       35.32       30.41     13.59 o 
  -6   4   2        3.49        0.00      5.84 o 
  -5   4   2      466.45      451.46     28.11 o 
  -4   4   2       17.33       13.63      8.74 o 
  -3   4   2     1748.37     1632.82     40.35 o 
  -2   4   2      990.69     1011.35     29.02 o 
  -1   4   2      255.84      257.92     14.89 o 
   0   4   2       29.18       33.56      5.99 o 
   1   4   2      374.33      365.51     18.59 o 
   2   4   2        8.76        6.97      6.97 o 
   3   4   2       62.36       53.90     11.27 o 
   4   4   2        0.23        1.41      8.42 o 
   5   4   2      206.73      136.98     19.22 o 
   6   4   2        3.18        3.82     12.83 o 
   7   4   2       25.71        2.05     15.77 o 
   8   4   2        0.05        9.67      9.67 o 
   9   4   2       10.66       15.51     12.66 o 
  10   4   2        8.64       21.52     15.42 o 
  11   4   2       18.66        5.36     13.53 o 
 -12   5   2        0.84       12.30     12.30 o 
 -11   5   2        0.43        4.98     10.74 o 
 -10   5   2        0.27        9.84      9.84 o 
  -9   5   2        6.46        9.47      9.47 o 
  -8   5   2       24.69       28.45     14.57 o 
  -7   5   2        0.29        3.96     13.32 o 
  -6   5   2       39.89       49.30     12.88 o 
  -5   5   2     2621.18     2642.65     66.27 o 
  -4   5   2      440.29      432.85     24.82 o 
  -3   5   2     1245.39     1223.05     37.48 o 
  -2   5   2     2418.25     2266.79     45.84 o 
  -1   5   2     1791.54     1761.26     39.51 o 
   0   5   2       35.52       37.61      6.22 o 
   1   5   2      482.54      481.56     23.32 o 
   2   5   2      659.71      628.68     28.06 o 
   3   5   2      225.44      223.58     18.90 o 
   4   5   2       33.84       34.72     10.17 o 
   5   5   2       41.56       19.21     11.88 o 
   6   5   2        1.54       15.92     10.04 o 
   7   5   2       37.17       44.58     16.67 o 
   8   5   2       14.78       19.44     15.16 o 
   9   5   2       18.59       13.09     14.02 o 
  10   5   2       49.08       83.74     18.80 o 
  11   5   2       73.12       74.08     24.86 o 
 -12   6   2        2.92       23.37      9.27 o 
 -11   6   2        8.25       15.05     10.56 o 
 -10   6   2        0.00        2.40     13.54 o 
  -9   6   2       70.70       46.90     20.14 o 
  -8   6   2        0.20        0.00     11.24 o 
  -7   6   2       67.68       73.98     17.86 o 
  -6   6   2       14.30       17.19     11.96 o 
  -5   6   2      451.41      420.00     29.58 o 
  -4   6   2     2191.06     2100.54     55.72 o 
  -3   6   2      265.43      289.30     20.65 o 
  -2   6   2      643.29      588.42     26.88 o 
  -1   6   2      341.24      353.34     19.01 o 
   0   6   2       32.85       29.72      6.19 o 
   1   6   2      247.53      227.13     17.13 o 
   2   6   2      467.77      414.96     25.24 o 
   3   6   2       28.64       40.79      8.37 o 
   4   6   2      191.40      186.77     21.03 o 
   5   6   2      106.17      117.24     20.23 o 
   6   6   2      109.16       78.28     20.34 o 
   7   6   2       36.97       80.27     14.85 o 
   8   6   2       46.62       52.28     15.59 o 
   9   6   2        4.62        5.19     14.03 o 
  10   6   2        2.13       24.38      8.03 o 
  11   6   2       84.43      109.70     23.04 o 
 -12   7   2        0.52       11.51     11.51 o 
 -11   7   2       19.73       23.44     13.58 o 
 -10   7   2        2.39        5.18     10.68 o 
  -9   7   2        0.00        7.71     12.07 o 
  -8   7   2       17.37       14.63     10.35 o 
  -7   7   2       26.03       42.95     12.59 o 
  -6   7   2       13.34       12.50     11.36 o 
  -5   7   2      140.45      173.48     20.95 o 
  -4   7   2     7697.95     7654.53    114.05 o 
  -3   7   2      712.68      691.95     31.87 o 
  -2   7   2       22.82       24.78      7.82 o 
  -1   7   2       43.27       48.06     10.20 o 
   0   7   2      130.69      143.41     10.27 o 
   1   7   2      380.85      351.73     23.38 o 
   2   7   2       70.47       84.28     13.18 o 
   3   7   2       90.58       81.87     15.05 o 
   4   7   2        4.05        1.76     10.17 o 
   5   7   2        0.03       12.21     12.21 o 
   6   7   2      123.74      164.11     20.95 o 
   7   7   2       31.28       33.05     13.35 o 
   8   7   2       15.73       12.76     12.12 o 
   9   7   2        6.78        8.03     17.85 o 
  10   7   2        1.18        0.00     13.13 o 
 -11   8   2        0.01       21.76     13.70 o 
 -10   8   2        6.58       28.12     12.98 o 
  -9   8   2        3.79        8.18     14.31 o 
  -8   8   2       28.87       21.08     17.44 o 
  -7   8   2      125.80      146.68     23.76 o 
  -6   8   2       36.14       24.52     16.09 o 
  -5   8   2      310.99      361.28     29.27 o 
  -4   8   2     2169.96     2304.96     66.92 o 
  -3   8   2        9.65        8.76     10.80 o 
  -2   8   2      656.69      584.02     30.06 o 
  -1   8   2      320.49      329.65     21.23 o 
   0   8   2        4.87        0.94      4.63 o 
   1   8   2     1685.42     1628.94     51.75 o 
   2   8   2       72.83       72.68     15.03 o 
   3   8   2       41.41       45.79     13.03 o 
   4   8   2       16.98        5.63     11.63 o 
   5   8   2        0.90        8.37      6.63 o 
   6   8   2       19.52       18.11     12.98 o 
   7   8   2       52.45       61.39     18.16 o 
   8   8   2        0.06        2.50     14.08 o 
   9   8   2        2.05       10.70     12.72 o 
  10   8   2        0.55        0.00     13.14 o 
 -11   9   2        4.28       11.33      8.91 o 
 -10   9   2        0.84        8.74     16.87 o 
  -9   9   2        1.71        3.12     12.79 o 
  -8   9   2       19.67       31.04     11.83 o 
  -7   9   2       80.04       84.33     23.76 o 
  -6   9   2       89.47       98.53     19.32 o 
  -5   9   2       76.11       65.16     19.36 o 
  -4   9   2       90.24       77.09     16.34 o 
  -3   9   2      131.03       99.73     16.68 o 
  -2   9   2       10.55       13.63      7.98 o 
  -1   9   2       16.92       19.32      9.67 o 
   0   9   2       72.73       56.39      9.38 o 
   1   9   2      117.76      158.38     18.02 o 
   2   9   2        2.46       10.21     10.21 o 
   3   9   2        3.28       28.03     10.64 o 
   4   9   2        2.09        4.25     10.98 o 
   5   9   2        0.03        6.64     10.13 o 
   6   9   2      144.77      155.87     20.07 o 
   7   9   2       62.21       58.69     20.55 o 
   8   9   2        0.30        7.95     10.42 o 
   9   9   2        0.30        5.32     12.59 o 
  10   9   2        0.50       16.99     16.99 o 
 -11  10   2       27.88       23.39     14.79 o 
 -10  10   2        1.98        9.41      9.41 o 
  -9  10   2        0.01        9.43     16.06 o 
  -8  10   2       40.46       33.28     20.57 o 
  -7  10   2      254.72      255.81     31.05 o 
  -6  10   2      158.49      196.60     26.76 o 
  -5  10   2      720.59      759.71     45.64 o 
  -4  10   2        9.20       26.39      9.98 o 
  -3  10   2      236.20      243.96     21.94 o 
  -2  10   2      234.21      221.13     23.12 o 
  -1  10   2        1.22        8.37      6.70 o 
   0  10   2      367.23      349.56     30.00 o 
   1  10   2      399.11      374.89     30.28 o 
   2  10   2      231.74      175.56     22.65 o 
   3  10   2       80.13      104.89     19.26 o 
   4  10   2       34.58       51.19     13.15 o 
   5  10   2       14.03       28.65     15.38 o 
   6  10   2        2.65        5.08     11.49 o 
   7  10   2       72.55       77.09     20.23 o 
   8  10   2       42.73       43.57     15.82 o 
   9  10   2        4.42        8.08     15.62 o 
 -10  11   2        2.88        3.12     19.64 o 
  -9  11   2        0.06       12.91     18.51 o 
  -8  11   2        1.23        3.38     17.26 o 
  -7  11   2      118.94       88.08     30.40 o 
  -6  11   2     1047.47     1170.58     62.37 o 
  -5  11   2        4.90       17.11     12.28 o 
  -4  11   2       27.05       22.10     15.69 o 
  -3  11   2       99.87      102.28     20.60 o 
  -2  11   2       50.01       62.15     15.79 o 
  -1  11   2      168.54      142.36     20.82 o 
   0  11   2      760.75      828.12     30.76 o 
   1  11   2      179.89      171.52     23.31 o 
   2  11   2        0.13        0.00      8.86 o 
   3  11   2      283.37      278.08     30.02 o 
   4  11   2       22.23        9.59     11.37 o 
   5  11   2        1.06       10.09     14.96 o 
   6  11   2       15.94       26.75     12.37 o 
   7  11   2       11.37        8.18     15.75 o 
   8  11   2       22.48       47.16     15.05 o 
   9  11   2       28.04        8.24     17.00 o 
 -10  12   2        1.83        6.72     17.41 o 
  -9  12   2        7.11       10.35     17.59 o 
  -8  12   2       11.85       16.76     18.24 o 
  -7  12   2       52.20       77.45     24.78 o 
  -6  12   2        2.37        5.73     18.69 o 
  -5  12   2      189.77      211.21     27.65 o 
  -4  12   2      351.63      357.60     32.96 o 
  -3  12   2      229.19      203.63     23.61 o 
  -2  12   2       48.92       45.60     13.07 o 
  -1  12   2       17.10       32.48     15.41 o 
   0  12   2       11.27        3.29     39.36 o 
   1  12   2        4.97        2.07     12.12 o 
   2  12   2       44.54       47.93     14.09 o 
   3  12   2       31.16       26.65     11.73 o 
   4  12   2       28.22        7.76     17.28 o 
   5  12   2       22.65       26.83     18.23 o 
   6  12   2        7.97       16.75     13.79 o 
   7  12   2       34.72       16.86     15.64 o 
   8  12   2       10.30       25.31     10.85 o 
   9  12   2        3.21       10.73     15.12 o 
  -9  13   2        0.13       10.39     20.11 o 
  -8  13   2        1.16        6.92     20.38 o 
  -7  13   2       21.78       16.72     20.13 o 
  -6  13   2        2.34        9.33     17.52 o 
  -5  13   2        7.29       22.42     17.35 o 
  -4  13   2        2.95        0.00     15.36 o 
  -3  13   2       41.95       37.89     16.92 o 
  -2  13   2      220.01      187.22     27.61 o 
  -1  13   2        0.00        8.96     10.29 o 
   0  13   2       13.66       18.28      8.85 o 
   1  13   2       46.81       34.92     17.80 o 
   2  13   2      286.17      332.42     35.89 o 
   3  13   2       10.47       15.43     14.36 o 
   4  13   2       39.42        2.77     19.79 o 
   5  13   2       10.89       11.46     16.51 o 
   6  13   2        4.34        8.62     13.10 o 
   7  13   2        8.14        2.96     12.70 o 
   8  13   2        6.41       16.93     11.90 o 
  -9  14   2        4.54       10.55     13.74 o 
  -8  14   2        1.67        7.00     18.90 o 
  -7  14   2       43.80       27.89     23.12 o 
  -6  14   2        3.00        6.47     16.19 o 
  -5  14   2        0.42        8.77     15.09 o 
  -4  14   2        7.56        5.45     15.33 o 
  -3  14   2      120.48      111.14     22.56 o 
  -2  14   2       43.17       46.06     16.99 o 
  -1  14   2      280.44      255.34     30.36 o 
   0  14   2       57.23       60.44     15.68 o 
   1  14   2       23.76        0.00     17.46 o 
   2  14   2       52.55       99.49     24.19 o 
   3  14   2       10.09       16.42     20.18 o 
   4  14   2       21.81        5.74     17.56 o 
   5  14   2       15.37       11.74     17.29 o 
   6  14   2        7.56        5.83     13.20 o 
   7  14   2        0.02       19.64     19.64 o 
  -8  15   2       32.78       53.39     24.06 o 
  -7  15   2        4.52        6.96     19.82 o 
  -6  15   2        3.36       21.55     21.55 o 
  -5  15   2        0.12       15.13     16.81 o 
  -4  15   2       88.80       92.95     24.30 o 
  -3  15   2       42.65       34.72     22.82 o 
  -2  15   2       63.08       20.65     21.92 o 
  -1  15   2       13.17       22.86     14.59 o 
   0  15   2       16.47       13.87      8.72 o 
   1  15   2        6.21       15.95     15.95 o 
   2  15   2        9.97       10.87     16.14 o 
   3  15   2        1.91       20.10     14.17 o 
   4  15   2       22.03       32.40     15.88 o 
   5  15   2       95.13       56.92     27.69 o 
   6  15   2        2.77       14.80     14.21 o 
   7  15   2       18.43       25.93     13.10 o 
  -7  16   2        8.29       13.88     17.76 o 
  -6  16   2       13.21       35.79     15.66 o 
  -5  16   2        0.76       18.06     18.06 o 
  -4  16   2        2.83        2.80     14.35 o 
  -3  16   2       71.79       74.39     22.75 o 
  -2  16   2      340.47      325.95     41.17 o 
  -1  16   2        8.24        2.74     17.07 o 
   0  16   2        4.07        1.14      9.35 o 
   1  16   2       14.81        5.61     14.02 o 
   2  16   2       26.70       31.09     16.65 o 
   3  16   2       82.30       55.70     22.84 o 
   4  16   2       18.27        6.11     22.32 o 
   5  16   2        3.37        2.91     17.76 o 
   6  16   2        5.65        5.92     13.17 o 
  -6  17   2        0.00       15.79     13.16 o 
  -5  17   2        2.81       12.32     12.32 o 
  -4  17   2        1.98        0.00     16.04 o 
  -3  17   2      128.74      112.17     28.91 o 
  -2  17   2      374.98      358.20     35.42 o 
  -1  17   2        9.16       19.31     19.31 o 
   0  17   2       20.30       12.31     13.65 o 
   1  17   2        0.29        5.57     13.20 o 
   2  17   2        0.00       17.07     10.01 o 
   3  17   2        5.18        8.74     15.16 o 
   4  17   2       16.44        9.05     15.55 o 
   5  17   2        6.39       14.68     14.13 o 
  -4  18   2        6.89       22.13     22.13 o 
  -3  18   2       11.77       27.71     14.66 o 
  -2  18   2        0.09        8.26      8.26 o 
  -1  18   2        0.32       18.45     18.45 o 
   0  18   2       13.11       18.91     10.20 o 
   1  18   2       20.52       18.95     18.95 o 
   2  18   2       13.80       19.99     18.64 o 
   3  18   2        9.25       17.26     17.26 o 
  -2  19   2       29.44       20.00     20.00 o 
  -1  19   2       40.00       45.32     16.96 o 
   0  19   2        6.53        4.77      9.89 o 
 -13   1   3        1.17        2.18     13.09 o 
 -12   1   3        5.40        7.05     13.61 o 
 -11   1   3        0.00        2.53      9.88 o 
 -10   1   3       52.05       61.41     14.74 o 
  -9   1   3        1.29       15.43     14.42 o 
  -8   1   3       22.78       21.55      9.24 o 
  -7   1   3        2.56        8.50     10.89 o 
  -6   1   3       34.41       20.85     10.76 o 
  -5   1   3       29.28       35.93      8.98 o 
  -4   1   3      100.74       97.62     11.58 o 
  -3   1   3      464.00      504.27     20.93 o 
  -2   1   3      523.44      576.42     20.35 o 
  -1   1   3     1037.99      980.90     25.25 o 
   0   1   3        2.02        0.44      4.16 o 
   1   1   3       44.68       33.28      8.77 o 
   2   1   3      964.88      954.83     31.82 o 
   3   1   3      181.96      233.97     18.23 o 
   4   1   3       64.70       66.97     13.46 o 
   5   1   3       40.28       32.39     13.49 o 
   6   1   3       22.25       11.46     13.13 o 
   7   1   3       46.44       55.92     15.97 o 
   8   1   3      495.92      554.09     41.36 o 
   9   1   3      200.55      212.54     29.23 o 
  10   1   3       58.10       73.60     19.08 o 
  11   1   3       52.63       48.57     21.78 o 
 -13   2   3        8.01        0.00      9.04 o 
 -12   2   3        0.00       13.99      8.20 o 
 -11   2   3        4.96       12.08     13.47 o 
 -10   2   3       24.70       23.78     11.27 o 
  -9   2   3      116.42      103.26     20.18 o 
  -8   2   3       13.61       12.06     11.03 o 
  -7   2   3        0.14        5.16      7.91 o 
  -6   2   3        4.87        1.37      7.16 o 
  -5   2   3        0.45       20.64      7.10 o 
  -4   2   3      352.32      322.47     19.22 o 
  -3   2   3      204.95      211.86     14.10 o 
  -2   2   3        3.32        3.62      5.25 o 
  -1   2   3       59.85       46.43      7.12 o 
   0   2   3      137.51      145.56      8.42 o 
   1   2   3       10.93       16.56      7.04 o 
   2   2   3       26.01       23.02      8.27 o 
   3   2   3       23.72       32.92      9.11 o 
   4   2   3      454.87      441.06     26.66 o 
   5   2   3        4.90       16.85      8.94 o 
   6   2   3      474.24      467.74     32.90 o 
   7   2   3      227.47      217.83     27.65 o 
   8   2   3      293.59      318.95     35.22 o 
   9   2   3      804.42      796.94     53.78 o 
  10   2   3        2.18        0.00     13.07 o 
  11   2   3        3.86        2.64     12.48 o 
 -13   3   3        0.01       11.11     11.11 o 
 -12   3   3        1.31        4.81     12.50 o 
 -11   3   3        1.43        2.52     14.59 o 
 -10   3   3       16.03       26.68     15.38 o 
  -9   3   3        0.30       13.88      9.82 o 
  -8   3   3      143.93      157.21     21.31 o 
  -7   3   3       13.13        9.10      8.75 o 
  -6   3   3      239.63      237.72     21.26 o 
  -5   3   3       34.95       34.88      9.32 o 
  -4   3   3      270.21      289.55     18.80 o 
  -3   3   3      666.43      587.44     24.83 o 
  -2   3   3     1041.69     1046.54     28.95 o 
  -1   3   3       75.54       82.89      9.36 o 
   0   3   3       56.62       46.95     11.18 o 
   1   3   3     1065.07     1043.52     32.14 o 
   2   3   3      136.42      114.91     14.23 o 
   3   3   3      581.64      540.59     29.26 o 
   4   3   3      923.86      933.06     40.95 o 
   5   3   3      168.52      169.49     19.18 o 
   6   3   3       18.54       32.09     11.74 o 
   7   3   3       25.09        9.15     17.27 o 
   8   3   3       15.67       39.51     14.37 o 
   9   3   3       62.11       73.55     19.92 o 
  10   3   3       85.29       61.79     21.62 o 
  11   3   3       36.10       49.05     15.72 o 
 -12   4   3        0.18        2.40      8.63 o 
 -11   4   3       23.55       25.04     11.82 o 
 -10   4   3       20.28       14.84     16.11 o 
  -9   4   3       10.00       23.62     14.03 o 
  -8   4   3      424.74      448.24     37.71 o 
  -7   4   3       91.14       98.66     17.88 o 
  -6   4   3      348.93      325.42     25.27 o 
  -5   4   3     1614.45     1539.29     48.43 o 
  -4   4   3     1261.83     1173.34     38.69 o 
  -3   4   3       15.02       10.91      8.92 o 
  -2   4   3       13.13       17.03      6.30 o 
  -1   4   3     1247.95     1212.61     32.78 o 
   0   4   3      241.52      247.55     11.39 o 
   1   4   3       65.41       61.64     10.10 o 
   2   4   3       10.68       12.87      6.96 o 
   3   4   3      210.60      198.45     18.82 o 
   4   4   3      123.28       90.64     16.29 o 
   5   4   3      626.70      615.30     37.27 o 
   6   4   3        3.29       13.15     13.15 o 
   7   4   3       19.36       20.64     14.55 o 
   8   4   3        9.08        0.00     12.34 o 
   9   4   3        0.19        0.00     13.06 o 
  10   4   3        3.59        5.47     14.22 o 
  11   4   3        2.87       16.14     16.14 o 
 -12   5   3        5.72        7.45     11.29 o 
 -11   5   3        7.05       10.18     12.17 o 
 -10   5   3       18.12       18.17     12.75 o 
  -9   5   3        3.27       14.94     12.16 o 
  -8   5   3       40.27       13.74     17.73 o 
  -7   5   3       55.85       90.79     15.32 o 
  -6   5   3        0.18        0.00      9.78 o 
  -5   5   3     1175.41     1205.18     44.97 o 
  -4   5   3      697.90      636.49     30.67 o 
  -3   5   3      268.80      249.26     19.04 o 
  -2   5   3        6.02        7.57      5.99 o 
  -1   5   3      416.53      406.54     20.76 o 
   0   5   3      467.31      514.04     52.17 o 
   1   5   3       16.63       15.52      8.43 o 
   2   5   3      277.54      281.11     20.03 o 
   3   5   3       24.37       33.82      9.86 o 
   4   5   3     1203.91     1074.67     46.57 o 
   5   5   3      438.47      494.33     35.18 o 
   6   5   3       82.61       79.20     20.40 o 
   7   5   3      122.87      146.41     24.24 o 
   8   5   3       79.63       97.12     19.93 o 
   9   5   3       11.61       24.22     16.74 o 
  10   5   3       27.49        5.36     13.65 o 
 -12   6   3        2.76        2.40     12.52 o 
 -11   6   3        7.88        7.97     12.25 o 
 -10   6   3       24.33       37.73     19.02 o 
  -9   6   3       30.56       28.57     15.52 o 
  -8   6   3       54.57       58.17     19.51 o 
  -7   6   3        3.21       19.29     11.13 o 
  -6   6   3      313.97      351.28     27.23 o 
  -5   6   3     1908.36     1810.03     58.09 o 
  -4   6   3      108.29      112.78     16.85 o 
  -3   6   3      192.97      190.50     16.73 o 
  -2   6   3      239.21      246.31     17.80 o 
  -1   6   3        0.62        2.24      8.02 o 
   0   6   3      262.39      243.99     20.76 o 
   1   6   3        1.42        8.13      8.13 o 
   2   6   3      153.35      133.76     16.59 o 
   3   6   3       45.25       62.93     11.95 o 
   4   6   3       57.15       62.25     16.98 o 
   5   6   3      170.01      166.50     21.43 o 
   6   6   3       59.49       66.50     17.23 o 
   7   6   3      158.71      179.56     23.36 o 
   8   6   3       65.60       77.96     21.24 o 
   9   6   3        7.31        5.27     12.01 o 
  10   6   3        0.47       10.68     16.40 o 
 -12   7   3        0.53        5.30      7.22 o 
 -11   7   3       23.18        8.32     18.66 o 
 -10   7   3       52.15       25.45     18.92 o 
  -9   7   3        2.50        0.00     15.05 o 
  -8   7   3      173.52      195.05     25.78 o 
  -7   7   3       67.59       73.78     20.71 o 
  -6   7   3      241.30      294.80     27.52 o 
  -5   7   3      144.33      139.46     19.46 o 
  -4   7   3     1035.41     1068.51     41.85 o 
  -3   7   3       91.33       69.72     14.13 o 
  -2   7   3        0.02        3.85      7.68 o 
  -1   7   3     1140.57     1140.66     39.33 o 
   0   7   3       22.31       26.07      5.97 o 
   1   7   3     1042.57     1042.43     41.81 o 
   2   7   3       70.31       79.33     12.18 o 
   3   7   3       71.03       88.59     13.06 o 
   4   7   3      358.72      347.24     26.96 o 
   5   7   3        0.18        6.31     13.33 o 
   6   7   3       53.46       55.58     17.15 o 
   7   7   3       72.19       79.93     20.47 o 
   8   7   3       18.76       21.17     13.39 o 
   9   7   3        0.24        2.56     14.55 o 
  10   7   3        3.48       16.59     16.59 o 
 -12   8   3        0.03        7.92     10.33 o 
 -11   8   3       12.21        5.77     14.71 o 
 -10   8   3        8.48       17.80     14.50 o 
  -9   8   3        5.55       26.12     15.24 o 
  -8   8   3       68.28       59.98     23.77 o 
  -7   8   3       52.08       56.62     17.86 o 
  -6   8   3       43.81       56.88     15.34 o 
  -5   8   3       52.56       59.32     18.44 o 
  -4   8   3       68.80       40.08     16.94 o 
  -3   8   3      269.29      270.08     22.84 o 
  -2   8   3       35.74       51.38     11.96 o 
  -1   8   3      751.84      758.44     33.32 o 
   0   8   3      241.54      253.37     15.35 o 
   1   8   3     1193.17     1159.89     45.56 o 
   2   8   3       69.72       40.36     16.15 o 
   3   8   3        1.44       14.93      7.11 o 
   4   8   3       38.99       24.55     14.23 o 
   5   8   3       36.30       49.52     16.17 o 
   6   8   3        2.68       11.96      9.91 o 
   7   8   3        0.24        0.00     14.03 o 
   8   8   3       15.74       48.52     11.29 o 
   9   8   3        0.26        2.76     13.01 o 
  10   8   3        6.04       10.62     10.62 o 
 -11   9   3       10.08       26.81     13.54 o 
 -10   9   3       10.89       34.12     14.92 o 
  -9   9   3        2.98       12.43     14.61 o 
  -8   9   3       29.42       23.10     14.77 o 
  -7   9   3      499.47      541.90     42.77 o 
  -6   9   3        1.91       23.63     13.87 o 
  -5   9   3      111.66      107.97     18.84 o 
  -4   9   3      826.84      910.07     43.77 o 
  -3   9   3      242.44      271.22     22.29 o 
  -2   9   3       20.97        9.45      9.45 o 
  -1   9   3       69.45       87.85     15.41 o 
   0   9   3      343.25      413.21     88.27 o 
   1   9   3       92.66       92.28     15.21 o 
   2   9   3       73.82       92.65     14.49 o 
   3   9   3       10.14       18.26     10.38 o 
   4   9   3       11.30       17.52     13.58 o 
   5   9   3       10.55        4.93     16.87 o 
   6   9   3       67.64       79.17     19.03 o 
   7   9   3       66.40       37.36     21.91 o 
   8   9   3        0.53       13.71     13.71 o 
   9   9   3        2.54        0.00     14.98 o 
 -11  10   3        3.39        9.14     13.99 o 
 -10  10   3        2.63       12.88     18.18 o 
  -9  10   3        4.65       35.27     17.45 o 
  -8  10   3        0.10       14.33     14.33 o 
  -7  10   3       51.38       39.16     20.92 o 
  -6  10   3      429.63      364.42     38.95 o 
  -5  10   3        0.50       16.99     16.99 o 
  -4  10   3       48.72       64.10     14.20 o 
  -3  10   3        5.93        9.01     11.68 o 
  -2  10   3       28.79       39.63     10.16 o 
  -1  10   3       71.14       41.17     16.15 o 
   0  10   3     1243.13     1223.14     37.91 o 
   1  10   3        2.46        7.63     10.06 o 
   2  10   3       50.57       52.95     15.28 o 
   3  10   3        5.55       15.48     11.16 o 
   4  10   3       46.02       47.70     15.79 o 
   5  10   3        2.19       15.45     15.45 o 
   6  10   3        0.28        5.39     12.47 o 
   7  10   3       23.01       19.32     18.05 o 
   8  10   3        0.29        2.90      9.29 o 
   9  10   3       21.74        8.22     14.13 o 
 -10  11   3       45.56       79.90     16.31 o 
  -9  11   3        4.59        6.80     18.97 o 
  -8  11   3        6.04        9.31     18.23 o 
  -7  11   3       31.58       32.34     21.44 o 
  -6  11   3      292.64      267.05     34.50 o 
  -5  11   3      464.30      464.42     40.62 o 
  -4  11   3       10.82        4.49     17.26 o 
  -3  11   3       66.93       72.10     14.01 o 
  -2  11   3        3.08        3.94      7.22 o 
  -1  11   3       21.79       28.38     10.89 o 
   0  11   3       24.81       13.40     10.66 o 
   1  11   3        0.30        6.24      9.37 o 
   2  11   3       15.39        6.75     14.93 o 
   3  11   3       50.74       74.13     14.39 o 
   4  11   3       14.53        7.51     14.68 o 
   5  11   3       35.81       26.88     18.15 o 
   6  11   3        1.43       13.98     11.66 o 
   7  11   3        4.55       15.50     15.50 o 
   8  11   3        1.36        8.41     14.58 o 
   9  11   3        0.01       16.14     13.21 o 
 -10  12   3        1.41        3.49     19.03 o 
  -9  12   3       20.14       10.43     17.73 o 
  -8  12   3        7.17        0.00     15.98 o 
  -7  12   3       14.48       18.41     16.93 o 
  -6  12   3      170.04      169.06     31.70 o 
  -5  12   3       67.08       76.86     25.14 o 
  -4  12   3      406.43      456.45     39.04 o 
  -3  12   3      152.56      139.17     22.92 o 
  -2  12   3       16.30       20.95     12.10 o 
  -1  12   3      293.47      302.86     26.99 o 
   0  12   3        6.04        9.09      9.09 o 
   1  12   3      200.85      177.81     24.17 o 
   2  12   3        6.47        4.95     17.31 o 
   3  12   3       73.47       46.09     20.01 o 
   4  12   3       48.45       51.77     20.21 o 
   5  12   3        0.75        5.85     13.42 o 
   6  12   3        0.05        5.87     13.05 o 
   7  12   3       21.19       29.17      9.33 o 
   8  12   3       15.99       19.88     17.20 o 
  -9  13   3       42.82       65.51     19.28 o 
  -8  13   3        0.22       26.22     26.22 o 
  -7  13   3       80.58       44.22     24.96 o 
  -6  13   3       41.57       43.96     20.91 o 
  -5  13   3      211.21      232.59     32.59 o 
  -4  13   3     1317.09     1421.93     68.87 o 
  -3  13   3       30.26       16.40     15.41 o 
  -2  13   3       50.25        0.00     17.50 o 
  -1  13   3       13.12       40.40      9.45 o 
   0  13   3       57.71       68.06     12.31 o 
   1  13   3       17.41        2.38     16.02 o 
   2  13   3       82.86      110.44     20.91 o 
   3  13   3       27.29       68.20     13.70 o 
   4  13   3        0.79       20.17     10.44 o 
   5  13   3       15.99        0.00     14.45 o 
   6  13   3        5.95        2.84     12.96 o 
   7  13   3        9.52       26.55     13.56 o 
  -9  14   3       92.26      140.23     24.99 o 
  -8  14   3       92.65       91.15     27.84 o 
  -7  14   3       52.64        6.47     21.46 o 
  -6  14   3        3.05       12.27     16.02 o 
  -5  14   3       25.06        5.70     21.14 o 
  -4  14   3      278.62      252.79     36.06 o 
  -3  14   3       31.56       29.85     17.34 o 
  -2  14   3        1.62        4.78     13.68 o 
  -1  14   3       13.44       14.40     17.60 o 
   0  14   3        0.43        6.05      7.12 o 
   1  14   3        7.97        5.33     13.00 o 
   2  14   3        0.00       13.25     13.25 o 
   3  14   3       19.04       17.10     11.98 o 
   4  14   3       38.24       38.78     19.55 o 
   5  14   3        0.01       12.31     15.55 o 
   6  14   3        1.01        3.03     15.12 o 
   7  14   3        3.40        9.01     11.45 o 
  -8  15   3       61.32       59.84     21.59 o 
  -7  15   3        0.18        3.21     14.09 o 
  -6  15   3       38.85       30.73     22.32 o 
  -5  15   3       77.48       72.81     27.59 o 
  -4  15   3       36.57       19.24     19.24 o 
  -3  15   3       87.89       59.98     25.49 o 
  -2  15   3      154.75      155.45     26.58 o 
  -1  15   3      116.47      116.92     23.01 o 
   0  15   3        7.68       14.03     14.38 o 
   1  15   3        0.75       16.78     16.78 o 
   2  15   3        2.22        2.95     12.45 o 
   3  15   3       21.91       44.33     17.08 o 
   4  15   3       10.60        6.12     17.72 o 
   5  15   3        0.64        9.22      9.22 o 
   6  15   3        4.75       24.42     13.63 o 
  -7  16   3        1.22       25.40     18.02 o 
  -6  16   3       26.84       43.14     20.52 o 
  -5  16   3        2.11        6.04     13.29 o 
  -4  16   3      126.84      148.57     23.66 o 
  -3  16   3      171.81      102.73     28.21 o 
  -2  16   3       31.57       45.00     18.06 o 
  -1  16   3       33.69       10.44     15.51 o 
   0  16   3        1.06        2.06     16.34 o 
   1  16   3        0.30       11.08     15.70 o 
   2  16   3        4.61        2.80     15.56 o 
   3  16   3       39.85       42.18     19.85 o 
   4  16   3        0.10       12.39     14.50 o 
   5  16   3        0.05       12.30      9.73 o 
  -6  17   3       17.81        9.11     17.38 o 
  -5  17   3        6.19        2.79     16.20 o 
  -4  17   3        0.04        2.79      9.51 o 
  -3  17   3       18.60       63.00     17.56 o 
  -2  17   3       74.87       91.56     20.66 o 
  -1  17   3       39.32       21.67     20.25 o 
   0  17   3        2.43        1.50      8.97 o 
   1  17   3        3.13       11.26     16.45 o 
   2  17   3       13.35       20.31     12.77 o 
   3  17   3        2.74        2.87     14.36 o 
   4  17   3       29.54       42.18     15.27 o 
  -4  18   3       55.60       49.77     21.45 o 
  -3  18   3        4.68       13.60     13.60 o 
  -2  18   3       59.69       61.93     19.61 o 
  -1  18   3       16.03        2.60     17.18 o 
   0  18   3        0.04        2.27      9.10 o 
   1  18   3        2.45        2.91     13.53 o 
   2  18   3        1.32        8.47     14.84 o 
 -13   0   4        6.09        0.00      8.20 o 
 -12   0   4       18.63       25.64      8.01 o 
 -11   0   4        0.05       15.77     15.77 o 
 -10   0   4      260.20      240.12     28.62 o 
  -9   0   4       10.39        4.39     12.48 o 
  -8   0   4        6.35        4.08     12.89 o 
  -7   0   4      106.87      111.33     14.85 o 
  -6   0   4      784.23      821.71     36.82 o 
  -5   0   4       77.71       78.28     12.22 o 
  -4   0   4       35.65       32.50      7.88 o 
  -3   0   4      101.22       99.41     11.15 o 
  -2   0   4        1.99        6.25      6.25 o 
  -1   0   4     1699.05     1611.26     37.48 o 
   0   0   4      420.28      452.96     18.20 o 
   1   0   4      195.50      192.06     15.00 o 
   2   0   4     5463.09     5745.19     83.22 o 
   3   0   4     3198.96     3309.51     69.28 o 
   4   0   4      191.21      179.50     20.23 o 
   5   0   4        7.19        8.84     10.48 o 
   6   0   4      166.21      168.17     19.55 o 
   7   0   4      191.58      183.90     28.42 o 
   8   0   4      198.01      153.45     26.90 o 
   9   0   4      257.93      293.82     33.18 o 
  10   0   4       11.24       22.94     11.59 o 
 -13   1   4        1.14        4.82     10.52 o 
 -12   1   4        7.09        2.64     16.41 o 
 -11   1   4        4.46        0.00     14.41 o 
 -10   1   4      121.81      157.69     23.84 o 
  -9   1   4        8.58       20.12     11.41 o 
  -8   1   4       14.98       11.82     10.81 o 
  -7   1   4        7.79        6.71      6.71 o 
  -6   1   4       12.05       11.63      7.31 o 
  -5   1   4      918.92      899.72     35.00 o 
  -4   1   4      294.48      314.40     18.96 o 
  -3   1   4      667.46      711.76     26.45 o 
  -2   1   4     1519.10     1539.60     36.69 o 
  -1   1   4       15.21       24.14      6.35 o 
   0   1   4        0.05        8.33      3.70 o 
   1   1   4      774.26      669.99     29.23 o 
   2   1   4     4455.41     4725.26     78.45 o 
   3   1   4      175.27      173.39     17.95 o 
   4   1   4        3.84        6.41      8.10 o 
   5   1   4       28.48       16.17     13.80 o 
   6   1   4        0.01        0.00     12.35 o 
   7   1   4      916.93      955.72     52.64 o 
   8   1   4      198.87      152.09     27.43 o 
   9   1   4       15.39        0.00     16.72 o 
  10   1   4        3.58        2.55     16.64 o 
 -13   2   4        0.04        2.38     11.28 o 
 -12   2   4        5.00       12.62     14.99 o 
 -11   2   4       15.88       36.99     13.45 o 
 -10   2   4        5.19       12.39     15.00 o 
  -9   2   4        8.52       22.52     10.42 o 
  -8   2   4        6.70        7.81      9.51 o 
  -7   2   4       30.18       39.97     12.53 o 
  -6   2   4      253.84      263.42     20.86 o 
  -5   2   4       55.92       53.68     11.34 o 
  -4   2   4      336.56      361.49     21.58 o 
  -3   2   4      175.76      187.55     15.49 o 
  -2   2   4      333.82      285.86     17.77 o 
  -1   2   4        4.43        0.00      6.08 o 
   0   2   4     1623.94     1577.92     96.63 o 
   1   2   4      313.96      290.71     20.31 o 
   2   2   4     1835.29     1892.28     51.77 o 
   3   2   4     1641.54     1646.53     52.59 o 
   4   2   4        4.69       10.08     10.08 o 
   5   2   4       41.01       32.02     13.77 o 
   6   2   4       57.27       46.53     15.97 o 
   7   2   4     1066.77     1214.63     60.02 o 
   8   2   4        0.04       17.63     11.03 o 
   9   2   4        4.22        2.61     17.44 o 
  10   2   4        7.90        5.15     13.90 o 
 -13   3   4        0.69       11.84     11.84 o 
 -12   3   4        2.41       10.22     10.22 o 
 -11   3   4       31.43        0.00     18.34 o 
 -10   3   4       13.07       22.92     14.40 o 
  -9   3   4      195.28      178.05     26.46 o 
  -8   3   4       22.20       28.88     10.66 o 
  -7   3   4        3.57        3.45     10.33 o 
  -6   3   4      105.60      123.77     15.43 o 
  -5   3   4      254.06      272.04     20.08 o 
  -4   3   4      344.56      311.44     20.90 o 
  -3   3   4      942.63      909.14     31.79 o 
  -2   3   4      100.87      109.45     10.72 o 
  -1   3   4      228.31      230.90     15.38 o 
   0   3   4     1521.66     1529.71     81.76 o 
   1   3   4      455.32      495.63     24.64 o 
   2   3   4      848.92      937.12     37.31 o 
   3   3   4      317.60      363.25     26.25 o 
   4   3   4      475.06      446.37     33.39 o 
   5   3   4        4.06        2.09     11.53 o 
   6   3   4        8.99        6.51     16.46 o 
   7   3   4      321.01      358.49     35.95 o 
   8   3   4        1.39        0.00     14.20 o 
   9   3   4      124.76      106.94     24.99 o 
  10   3   4        0.71       13.33     16.15 o 
 -12   4   4        3.30        7.85     13.61 o 
 -11   4   4       20.00       16.25     13.49 o 
 -10   4   4       84.21       67.62     21.44 o 
  -9   4   4        0.16        7.21      9.27 o 
  -8   4   4      135.09      135.75     22.05 o 
  -7   4   4      176.46      181.10     20.75 o 
  -6   4   4        8.76       13.29      7.35 o 
  -5   4   4      129.89      110.11     18.00 o 
  -4   4   4       65.36       59.33     12.55 o 
  -3   4   4       38.27       38.58     10.79 o 
  -2   4   4       20.40        8.73      7.18 o 
  -1   4   4     3115.85     3473.20     59.99 o 
   0   4   4       14.78       13.12      5.66 o 
   1   4   4       67.26       78.82     13.08 o 
   2   4   4      548.47      490.17     29.47 o 
   3   4   4      250.50      230.96     21.52 o 
   4   4   4       23.34       23.57     13.21 o 
   5   4   4       13.56       24.29     13.02 o 
   6   4   4     1629.36     1557.16     66.78 o 
   7   4   4        1.11        7.31     16.62 o 
   8   4   4      117.69      112.50     25.14 o 
   9   4   4       54.15       64.80     19.86 o 
  10   4   4        0.89        2.52     13.15 o 
 -12   5   4        2.19       21.20     11.78 o 
 -11   5   4        0.09        8.29     14.44 o 
 -10   5   4       29.90       29.60     12.97 o 
  -9   5   4       72.03       44.91     20.19 o 
  -8   5   4       25.63       13.52     15.67 o 
  -7   5   4       17.56       18.28     10.40 o 
  -6   5   4      424.57      394.41     31.05 o 
  -5   5   4       46.71       56.05     11.56 o 
  -4   5   4        5.10        1.36      7.47 o 
  -3   5   4       86.48       74.73     13.00 o 
  -2   5   4     2465.97     2536.32     54.43 o 
  -1   5   4      965.41     1078.92     35.53 o 
   0   5   4      128.15      135.02     22.56 o 
   1   5   4        8.15       11.47      7.42 o 
   2   5   4       27.24       37.87      9.73 o 
   3   5   4       80.87      108.62     16.74 o 
   4   5   4       11.36        9.65     10.00 o 
   5   5   4      193.67      208.92     24.00 o 
   6   5   4     1022.28      907.41     54.51 o 
   7   5   4        1.17       17.19     17.19 o 
   8   5   4       36.89       42.59     19.27 o 
   9   5   4        1.61       18.98     11.90 o 
  10   5   4       34.54        5.20     17.56 o 
 -12   6   4        0.30        0.00     14.91 o 
 -11   6   4       17.76       17.25     17.25 o 
 -10   6   4       14.47        2.67     15.09 o 
  -9   6   4       47.28       57.81     17.98 o 
  -8   6   4      333.62      293.34     34.41 o 
  -7   6   4       29.89       38.64     11.66 o 
  -6   6   4      134.51      145.32     20.61 o 
  -5   6   4        7.04        9.88      9.88 o 
  -4   6   4       68.96       79.15     12.91 o 
  -3   6   4       22.24       12.97      9.73 o 
  -2   6   4     2892.77     3291.32     65.06 o 
  -1   6   4      604.71      653.93     29.71 o 
   0   6   4      105.33      101.96     24.30 o 
   1   6   4       55.26       65.94     11.22 o 
   2   6   4       17.57       15.69      9.06 o 
   3   6   4       18.36        1.78     13.15 o 
   4   6   4      472.40      430.63     33.27 o 
   5   6   4      660.82      704.00     44.87 o 
   6   6   4       33.87       19.19     14.74 o 
   7   6   4      358.20      370.56     35.09 o 
   8   6   4        0.13       11.33     11.33 o 
   9   6   4        3.63        8.03     14.13 o 
  10   6   4        0.28        5.28     14.89 o 
 -12   7   4        1.52       16.68     11.73 o 
 -11   7   4       14.44       11.68     18.13 o 
 -10   7   4       92.19      104.72     25.59 o 
  -9   7   4        0.02       11.03     16.02 o 
  -8   7   4      211.70      213.62     30.05 o 
  -7   7   4      173.39      209.25     26.57 o 
  -6   7   4        6.46       16.41      9.13 o 
  -5   7   4       99.67      146.40     19.84 o 
  -4   7   4       37.80       34.99     11.55 o 
  -3   7   4      156.10      146.65     17.89 o 
  -2   7   4      811.76      799.61     35.33 o 
  -1   7   4       74.50       74.84     10.60 o 
   0   7   4        0.78        3.33      6.48 o 
   1   7   4      294.91      289.30     24.71 o 
   2   7   4       32.87       42.87     11.25 o 
   3   7   4       99.74       87.56     15.37 o 
   4   7   4      108.89      101.30     21.48 o 
   5   7   4      118.40      113.14     22.21 o 
   6   7   4       21.48        9.89     18.76 o 
   7   7   4       63.52       52.83     22.68 o 
   8   7   4        8.34       13.52     14.73 o 
   9   7   4        0.01        5.39     15.91 o 
 -12   8   4       37.08       62.46     17.80 o 
 -11   8   4        0.96        0.00     14.95 o 
 -10   8   4        3.16       18.16     14.81 o 
  -9   8   4       14.95        8.57     11.08 o 
  -8   8   4       84.98       56.41     22.49 o 
  -7   8   4      214.77      183.89     27.86 o 
  -6   8   4      104.85       90.12     19.41 o 
  -5   8   4        0.66        2.12     11.36 o 
  -4   8   4        8.50        6.80     11.56 o 
  -3   8   4       10.20       26.42      9.13 o 
  -2   8   4       23.19       41.25      9.27 o 
  -1   8   4      534.31      517.97     30.15 o 
   0   8   4       77.15       88.01     24.06 o 
   1   8   4      144.64      122.33     17.28 o 
   2   8   4      222.11      201.58     23.42 o 
   3   8   4        0.91        3.96      7.55 o 
   4   8   4      107.31       97.06     20.12 o 
   5   8   4       18.41       48.63     13.74 o 
   6   8   4       24.90       15.62     12.55 o 
   7   8   4       40.04       38.09     20.15 o 
   8   8   4        0.04        5.59     14.11 o 
   9   8   4        0.04        5.48     10.97 o 
 -11   9   4        6.09        6.31     17.42 o 
 -10   9   4        8.64       21.69     11.34 o 
  -9   9   4       15.51        6.05     13.53 o 
  -8   9   4        7.05        0.00     18.42 o 
  -7   9   4     1121.85     1094.24     66.31 o 
  -6   9   4     1484.17     1491.96     65.81 o 
  -5   9   4        2.37       10.63      7.08 o 
  -4   9   4       27.22       39.42     13.25 o 
  -3   9   4       38.06       39.61     10.15 o 
  -2   9   4       20.39       22.85     10.94 o 
  -1   9   4      349.44      371.76     27.38 o 
   0   9   4      127.54      159.18     13.52 o 
   1   9   4       24.04       24.32     13.20 o 
   2   9   4        0.00       14.28      8.94 o 
   3   9   4        3.67        2.17     11.96 o 
   4   9   4       54.09       72.17     18.76 o 
   5   9   4      376.07      384.15     34.92 o 
   6   9   4       27.07       26.97     14.49 o 
   7   9   4       14.12       19.54     13.87 o 
   8   9   4        1.99        8.31     14.62 o 
   9   9   4       15.94       35.19     16.60 o 
 -11  10   4       10.31       18.72     15.51 o 
 -10  10   4        3.70        0.00     20.64 o 
  -9  10   4        2.54       18.64     13.36 o 
  -8  10   4       40.02       53.33     20.46 o 
  -7  10   4       78.94       57.54     28.77 o 
  -6  10   4     2697.88     2840.13     92.74 o 
  -5  10   4        0.66        8.82     14.81 o 
  -4  10   4      198.28      225.44     24.74 o 
  -3  10   4      105.31      105.21     16.06 o 
  -2  10   4       10.15        9.05     11.63 o 
  -1  10   4       62.03       90.47     16.66 o 
   0  10   4      171.36      154.31     15.99 o 
   1  10   4      336.29      238.56     27.90 o 
   2  10   4      324.12      287.79     29.43 o 
   3  10   4       45.48       47.97     16.00 o 
   4  10   4        0.66        0.00     14.08 o 
   5  10   4       10.27       16.51     11.60 o 
   6  10   4       12.45        5.67     17.36 o 
   7  10   4        8.52        8.65     16.40 o 
   8  10   4        2.00        0.00     16.96 o 
 -10  11   4        1.11       16.21     18.11 o 
  -9  11   4        0.05       20.63     20.63 o 
  -8  11   4        2.18        3.23     20.07 o 
  -7  11   4       18.89        5.80     18.15 o 
  -6  11   4       28.38       47.36     21.53 o 
  -5  11   4      221.71      249.13     30.70 o 
  -4  11   4       25.78       52.50     13.12 o 
  -3  11   4        7.29       10.13     13.40 o 
  -2  11   4       24.19       11.95     12.92 o 
  -1  11   4       32.18       47.69     10.78 o 
   0  11   4       51.87       55.30     10.42 o 
   1  11   4        9.61       30.95     11.13 o 
   2  11   4        0.36        7.15     12.53 o 
   3  11   4       67.44       54.02     21.40 o 
   4  11   4        2.71        5.40     17.98 o 
   5  11   4        0.73       11.49      9.05 o 
   6  11   4       59.41       94.02     22.03 o 
   7  11   4        0.21       17.49     17.49 o 
   8  11   4        8.32        0.00     13.92 o 
 -10  12   4        0.61        0.00     17.94 o 
  -9  12   4       34.29       49.10     21.90 o 
  -8  12   4       28.05       34.82     20.19 o 
  -7  12   4      301.63      331.68     38.98 o 
  -6  12   4      348.75      356.55     40.43 o 
  -5  12   4      197.22      233.57     30.18 o 
  -4  12   4       14.60       11.64     15.96 o 
  -3  12   4      334.76      304.08     31.15 o 
  -2  12   4       44.80       46.92     15.42 o 
  -1  12   4       13.05       10.73     12.67 o 
   0  12   4        4.11       10.10      8.80 o 
   1  12   4        0.19       13.80     13.80 o 
   2  12   4       33.12       33.34     14.18 o 
   3  12   4        0.19       19.01     11.84 o 
   4  12   4        5.48       14.55     13.84 o 
   5  12   4        7.04       29.78     15.74 o 
   6  12   4        0.05        6.09     17.65 o 
   7  12   4        0.82        5.83     13.98 o 
  -9  13   4        0.44        6.62     18.60 o 
  -8  13   4        5.24        6.34     17.02 o 
  -7  13   4       30.31       15.37     22.20 o 
  -6  13   4       28.96       45.99     19.41 o 
  -5  13   4      446.51      437.35     41.83 o 
  -4  13   4      280.16      310.47     33.27 o 
  -3  13   4        4.05        2.23     10.22 o 
  -2  13   4        0.06       18.40     11.74 o 
  -1  13   4        5.76       34.67     13.16 o 
   0  13   4       23.07       16.19     10.65 o 
   1  13   4        3.09       12.56     15.62 o 
   2  13   4       41.37       37.96     13.93 o 
   3  13   4       48.28       28.83     16.87 o 
   4  13   4       11.24       14.92     19.41 o 
   5  13   4        0.04        3.00     17.30 o 
   6  13   4        4.68       18.56     18.56 o 
   7  13   4        0.20        0.00     10.28 o 
  -9  14   4       26.72        3.25     22.10 o 
  -8  14   4      144.62      112.76     25.83 o 
  -7  14   4       57.95       46.79     20.80 o 
  -6  14   4       79.64       82.63     24.82 o 
  -5  14   4        4.33       17.42     17.42 o 
  -4  14   4      132.55      145.95     26.60 o 
  -3  14   4      109.22       72.33     24.94 o 
  -2  14   4        6.27        0.00     14.59 o 
  -1  14   4       27.81       19.80     15.09 o 
   0  14   4       22.47       33.31     10.90 o 
   1  14   4        3.02        0.00     16.22 o 
   2  14   4       12.79       34.17     13.87 o 
   3  14   4        0.26       23.82     13.27 o 
   4  14   4        9.10        9.36     17.72 o 
   5  14   4       20.76       12.75     18.48 o 
   6  14   4        4.52       31.13     14.69 o 
  -8  15   4       41.82       12.55     18.39 o 
  -7  15   4       10.81       21.92     17.35 o 
  -6  15   4        0.01        3.09     14.19 o 
  -5  15   4       48.38       59.64     17.83 o 
  -4  15   4        5.51        0.00     13.37 o 
  -3  15   4      117.90       85.76     24.97 o 
  -2  15   4       30.26       48.71     16.84 o 
  -1  15   4        0.21        5.17     13.09 o 
   0  15   4        1.31        2.67     10.58 o 
   1  15   4        0.48        5.42     12.43 o 
   2  15   4        3.85       26.27     13.30 o 
   3  15   4       11.10        0.00     18.50 o 
   4  15   4        0.00        3.18     17.44 o 
   5  15   4        3.92       18.90     15.61 o 
  -7  16   4        0.12        6.16     17.64 o 
  -6  16   4        2.93        6.03     13.20 o 
  -5  16   4        4.12       17.03     13.85 o 
  -4  16   4        4.36        2.87     19.26 o 
  -3  16   4       80.73       98.80     22.91 o 
  -2  16   4        2.80        8.03     15.22 o 
  -1  16   4       31.63        5.23     20.34 o 
   0  16   4        4.15        4.51     11.12 o 
   1  16   4       17.05        5.75     20.57 o 
   2  16   4        7.25       23.88     15.31 o 
   3  16   4       12.05       18.57     20.09 o 
   4  16   4        0.01        6.20     11.80 o 
  -6  17   4        0.24       11.51     15.17 o 
  -5  17   4        0.12       16.49     16.49 o 
  -4  17   4        2.07       19.25     15.24 o 
  -3  17   4       35.23       32.43     14.75 o 
  -2  17   4       27.06       21.30     16.45 o 
  -1  17   4       18.64        5.46     18.28 o 
   0  17   4       20.46       19.43     11.45 o 
   1  17   4        0.36        5.64     13.52 o 
   2  17   4        1.87       14.75     15.87 o 
   3  17   4        1.75        3.08     17.90 o 
  -4  18   4       10.97       16.06     16.06 o 
  -3  18   4       55.47       21.13     19.89 o 
  -2  18   4        0.57       13.14     10.92 o 
  -1  18   4       20.88       45.46     12.81 o 
   0  18   4        7.05        2.89      9.03 o 
   1  18   4        0.00       10.54     10.54 o 
 -13   1   5       25.33        8.03     18.08 o 
 -12   1   5       10.45        5.46     12.37 o 
 -11   1   5        3.65       24.42     14.09 o 
 -10   1   5        0.00       14.80     14.80 o 
  -9   1   5       41.47       45.43     15.15 o 
  -8   1   5       63.56       52.47     16.58 o 
  -7   1   5       22.36       42.44     11.46 o 
  -6   1   5      418.60      371.18     25.72 o 
  -5   1   5        2.55        9.24      9.24 o 
  -4   1   5      317.82      335.13     20.97 o 
  -3   1   5     1585.98     1587.60     43.25 o 
  -2   1   5      113.09      135.04     13.89 o 
  -1   1   5       70.01       70.85     10.12 o 
   0   1   5     4927.55     4189.36    688.91 o 
   1   1   5       78.57       88.84     14.62 o 
   2   1   5      224.12      212.21     19.44 o 
   3   1   5        7.40        7.85      7.51 o 
   4   1   5       18.84        9.16      8.48 o 
   5   1   5       42.04       38.67     15.81 o 
   6   1   5      162.12      162.23     24.07 o 
   7   1   5        4.88        0.00     14.58 o 
   8   1   5       47.95       38.68     19.63 o 
   9   1   5       87.15       96.85     20.44 o 
  10   1   5        9.02       12.51     14.84 o 
 -13   2   5       16.55       18.86     14.89 o 
 -12   2   5        1.79        8.26     14.54 o 
 -11   2   5       63.33       67.57     16.50 o 
 -10   2   5      107.69      108.85     22.62 o 
  -9   2   5       46.63       27.59     16.82 o 
  -8   2   5        1.71       13.23     13.23 o 
  -7   2   5       26.41        5.41     13.54 o 
  -6   2   5      552.85      561.46     30.98 o 
  -5   2   5        0.08        7.00      7.66 o 
  -4   2   5     6478.76     7182.60     97.85 o 
  -3   2   5      321.20      232.14     18.72 o 
  -2   2   5       24.87       25.31      8.01 o 
  -1   2   5       13.29        0.91      8.17 o 
   0   2   5     3344.53     3648.59    248.83 o 
   1   2   5     1833.75     2134.41     55.22 o 
   2   2   5        4.61        4.75      9.49 o 
   3   2   5      223.87      273.26     24.25 o 
   4   2   5        6.05        0.00      9.10 o 
   5   2   5        0.07        2.06     10.66 o 
   6   2   5       16.41       11.41     17.78 o 
   7   2   5       37.41       17.70     16.41 o 
   8   2   5        0.01        7.81     10.23 o 
   9   2   5       19.13       21.15     16.27 o 
  10   2   5        0.35        0.00     12.58 o 
 -13   3   5        0.32        2.69     12.98 o 
 -12   3   5       78.60       47.25     22.36 o 
 -11   3   5       15.89       13.65     21.10 o 
 -10   3   5       14.20        0.00     17.73 o 
  -9   3   5      149.73      157.74     24.71 o 
  -8   3   5        5.52       10.62     11.31 o 
  -7   3   5       21.65       22.66     10.30 o 
  -6   3   5      158.76      170.56     20.85 o 
  -5   3   5       10.44        7.46     10.17 o 
  -4   3   5     1453.85     1641.92     48.59 o 
  -3   3   5     1016.44     1114.74     37.57 o 
  -2   3   5      289.88      289.13     19.17 o 
  -1   3   5       24.65       11.62      9.18 o 
   0   3   5      238.16      251.44     67.21 o 
   1   3   5      752.56      736.22     33.27 o 
   2   3   5      176.78      220.72     20.60 o 
   3   3   5      223.42      238.37     24.70 o 
   4   3   5       39.28       25.70     17.49 o 
   5   3   5      713.62      667.01     41.99 o 
   6   3   5        2.76       18.97     14.57 o 
   7   3   5      163.62      153.45     27.85 o 
   8   3   5       32.18       56.06     16.58 o 
   9   3   5        4.46       13.54     12.72 o 
  10   3   5        0.22        7.65      7.65 o 
 -12   4   5        0.10        8.42     12.91 o 
 -11   4   5       12.72       13.95     16.43 o 
 -10   4   5      100.01       73.88     26.39 o 
  -9   4   5       43.75       38.95     16.40 o 
  -8   4   5      160.94      156.46     23.30 o 
  -7   4   5       63.35       96.39     17.46 o 
  -6   4   5        3.39        0.00     10.44 o 
  -5   4   5      627.04      710.91     34.86 o 
  -4   4   5       35.83       37.45      9.45 o 
  -3   4   5      878.17      953.49     36.27 o 
  -2   4   5       38.10       27.37     10.26 o 
  -1   4   5     1378.21     1414.58     41.70 o 
   0   4   5     1906.30     1969.07    167.54 o 
   1   4   5      190.41      214.36     20.63 o 
   2   4   5       62.77       72.56     14.15 o 
   3   4   5        0.10       11.96     11.96 o 
   4   4   5      305.50      278.62     27.72 o 
   5   4   5       56.21       56.28     16.54 o 
   6   4   5       81.93       80.60     20.40 o 
   7   4   5       81.44       91.19     19.08 o 
   8   4   5       35.89       62.05     17.38 o 
   9   4   5       26.13       21.72     16.63 o 
 -12   5   5        5.51       11.41     17.54 o 
 -11   5   5        0.00       16.41     16.41 o 
 -10   5   5      191.68      173.75     27.85 o 
  -9   5   5      178.89      141.65     31.79 o 
  -8   5   5      203.77      203.31     26.47 o 
  -7   5   5       90.01      128.95     19.18 o 
  -6   5   5      148.86      120.93     21.22 o 
  -5   5   5       23.01       16.69     13.21 o 
  -4   5   5       49.79       48.61     10.47 o 
  -3   5   5      894.32      986.36     37.65 o 
  -2   5   5      732.68      647.90     31.25 o 
  -1   5   5       73.47       62.52     12.32 o 
   0   5   5       20.05       10.00     12.90 o 
   1   5   5      225.12      204.20     19.77 o 
   2   5   5       67.53       76.04     13.38 o 
   3   5   5       22.18       17.29     12.96 o 
   4   5   5       97.83       97.88     20.52 o 
   5   5   5     1227.84     1192.52     60.45 o 
   6   5   5       16.33       42.78     14.95 o 
   7   5   5       28.41       23.77     15.10 o 
   8   5   5       13.03       29.92     11.26 o 
   9   5   5        0.84        2.63     11.07 o 
 -12   6   5        0.48       11.56     14.58 o 
 -11   6   5        0.26        2.77     12.65 o 
 -10   6   5        5.81       13.97     14.98 o 
  -9   6   5      229.78      224.61     33.14 o 
  -8   6   5     2281.73     2396.07     85.27 o 
  -7   6   5        0.28        6.48     10.08 o 
  -6   6   5        4.02        2.14     12.15 o 
  -5   6   5        9.05        3.50     10.84 o 
  -4   6   5       46.39       51.91     14.15 o 
  -3   6   5      123.73      122.58     16.78 o 
  -2   6   5     2008.10     1891.65     53.12 o 
  -1   6   5       58.61      102.68     13.07 o 
   0   6   5       98.97      109.69     10.19 o 
   1   6   5       46.26       51.94     11.35 o 
   2   6   5      104.96      108.23     16.98 o 
   3   6   5      354.63      342.91     31.01 o 
   4   6   5      122.24      140.33     25.18 o 
   5   6   5     1133.02     1097.19     56.50 o 
   6   6   5        0.03       20.62     11.50 o 
   7   6   5       86.26       62.36     20.68 o 
   8   6   5        1.35        8.15      8.15 o 
   9   6   5        9.16       27.01     12.60 o 
 -12   7   5        0.67       18.66     18.66 o 
 -11   7   5        6.22        0.00     14.39 o 
 -10   7   5       93.66      104.50     25.62 o 
  -9   7   5      297.98      287.28     34.73 o 
  -8   7   5      247.71      282.02     34.62 o 
  -7   7   5       67.31       53.75     21.44 o 
  -6   7   5        5.45        2.15     13.66 o 
  -5   7   5       69.03       58.48     14.71 o 
  -4   7   5       25.40        6.73     12.78 o 
  -3   7   5      572.62      712.27     35.24 o 
  -2   7   5       37.51       44.24     10.75 o 
  -1   7   5      907.26      917.94     40.00 o 
   0   7   5       69.89       24.62     34.62 o 
   1   7   5       45.17       19.43     12.15 o 
   2   7   5       43.16       33.17     11.41 o 
   3   7   5        9.29       17.01      9.77 o 
   4   7   5     1085.85     1074.72     58.58 o 
   5   7   5       44.06       42.90     19.34 o 
   6   7   5       71.74       85.39     22.86 o 
   7   7   5       30.51       35.81     16.97 o 
   8   7   5        0.32       16.27     16.27 o 
   9   7   5        0.60        7.98     12.23 o 
 -12   8   5        0.02        2.90     16.11 o 
 -11   8   5        0.19       15.11     16.92 o 
 -10   8   5       16.24       36.06     22.17 o 
  -9   8   5       93.71      106.55     28.40 o 
  -8   8   5      158.04      172.42     29.28 o 
  -7   8   5      103.51      140.99     25.50 o 
  -6   8   5        8.16       20.14     12.95 o 
  -5   8   5      157.38      143.35     20.98 o 
  -4   8   5        1.63       12.75      8.05 o 
  -3   8   5       54.14       82.08     12.92 o 
  -2   8   5      122.60      107.83     17.18 o 
  -1   8   5       38.31       39.46     11.96 o 
   0   8   5       56.01       74.02     12.44 o 
   1   8   5       24.26       19.22     12.92 o 
   2   8   5       92.91      133.83     22.31 o 
   3   8   5       73.25       41.18     21.14 o 
   4   8   5     1315.86     1302.61     65.72 o 
   5   8   5        0.04        5.28     17.57 o 
   6   8   5        2.69       15.03     15.03 o 
   7   8   5        0.61       30.96     11.76 o 
   8   8   5        0.93       13.92     13.92 o 
 -11   9   5       10.06        2.96     15.37 o 
 -10   9   5        0.73       18.60     18.60 o 
  -9   9   5      175.68      158.28     26.09 o 
  -8   9   5      105.61      146.78     27.34 o 
  -7   9   5      650.01      716.46     48.35 o 
  -6   9   5       77.02      123.62     20.79 o 
  -5   9   5      159.07      157.22     21.22 o 
  -4   9   5      131.10      133.16     19.40 o 
  -3   9   5        0.77        5.49      7.11 o 
  -2   9   5        0.18        5.43      6.71 o 
  -1   9   5       65.70       66.27     13.97 o 
   0   9   5       46.96       64.66     27.64 o 
   1   9   5        1.21       12.28      8.77 o 
   2   9   5      118.81      105.99     23.87 o 
   3   9   5      574.08      537.72     41.82 o 
   4   9   5      387.68      402.96     39.57 o 
   5   9   5        4.16        2.80     18.24 o 
   6   9   5        0.10       20.19     10.27 o 
   7   9   5        4.28       14.91     14.91 o 
   8   9   5        3.76       15.43     15.43 o 
 -11  10   5        0.33       15.44     15.44 o 
 -10  10   5       41.49       31.25     18.18 o 
  -9  10   5       14.72        0.00     19.82 o 
  -8  10   5      203.10      240.78     34.09 o 
  -7  10   5        5.39       20.08     20.08 o 
  -6  10   5      347.23      311.89     35.13 o 
  -5  10   5       23.98       25.15     15.85 o 
  -4  10   5        1.86        0.00     11.64 o 
  -3  10   5       10.99        0.00      9.68 o 
  -2  10   5       41.18       28.78     13.75 o 
  -1  10   5       27.73       39.03     13.01 o 
   0  10   5       12.18       13.27      8.40 o 
   1  10   5       15.40       13.33     12.28 o 
   2  10   5      158.94      196.23     26.80 o 
   3  10   5       11.50       41.77     15.39 o 
   4  10   5        8.11       11.23     16.30 o 
   5  10   5      324.52      346.57     37.69 o 
   6  10   5        8.85        8.83     17.00 o 
   7  10   5        4.56       11.90     16.66 o 
   8  10   5        6.66       11.24     20.11 o 
 -10  11   5        7.05       12.61     12.61 o 
  -9  11   5       20.58       28.26     17.95 o 
  -8  11   5       39.96       66.61     20.46 o 
  -7  11   5       36.38       36.93     18.64 o 
  -6  11   5      134.56      152.98     25.44 o 
  -5  11   5      207.45      201.45     29.55 o 
  -4  11   5       35.26       58.22     17.76 o 
  -3  11   5       16.22       18.92     14.11 o 
  -2  11   5        0.02       10.21      9.89 o 
  -1  11   5       25.66       29.51     13.94 o 
   0  11   5       91.39       70.30     15.44 o 
   1  11   5       23.33        4.89     17.80 o 
   2  11   5        0.56       17.99     11.16 o 
   3  11   5        1.71       16.74     16.74 o 
   4  11   5        5.65       14.73     15.81 o 
   5  11   5        0.58       15.16     16.18 o 
   6  11   5        4.03        9.30     11.86 o 
   7  11   5       14.40       15.02     14.43 o 
 -10  12   5        0.08       21.07     21.07 o 
  -9  12   5       19.06        3.20     15.32 o 
  -8  12   5       16.03       43.23     17.43 o 
  -7  12   5       92.66      156.07     26.98 o 
  -6  12   5       16.18       22.08     16.98 o 
  -5  12   5       26.86       33.24     16.62 o 
  -4  12   5       72.27       85.45     17.48 o 
  -3  12   5       82.15      110.69     17.76 o 
  -2  12   5        0.41       11.06     13.27 o 
  -1  12   5        8.21       13.82     13.82 o 
   0  12   5        0.00        3.48      8.57 o 
   1  12   5        5.98       10.34     15.85 o 
   2  12   5      242.82      191.78     32.68 o 
   3  12   5        3.20       37.99     12.55 o 
   4  12   5       20.33       27.52     17.64 o 
   5  12   5        3.25       37.71     10.78 o 
   6  12   5       62.55       43.86     22.09 o 
   7  12   5        2.44       12.19     14.12 o 
  -9  13   5       11.06       16.00     15.39 o 
  -8  13   5       38.02       31.33     19.81 o 
  -7  13   5        3.83        2.95     16.06 o 
  -6  13   5      102.99      107.87     23.29 o 
  -5  13   5       48.90       21.31     20.98 o 
  -4  13   5        7.51        5.05     17.69 o 
  -3  13   5       55.28       33.60     18.05 o 
  -2  13   5        1.52        9.33     12.43 o 
  -1  13   5       27.45       19.28     14.86 o 
   0  13   5       35.62       22.56     11.99 o 
   1  13   5      136.15      147.56     23.98 o 
   2  13   5        8.21       11.44     18.03 o 
   3  13   5       44.29       39.47     22.71 o 
   4  13   5        0.54        3.09     15.75 o 
   5  13   5       32.57       22.43     25.04 o 
   6  13   5        3.45        0.00     15.49 o 
  -8  14   5       27.77        6.30     21.92 o 
  -7  14   5       12.31       18.31     12.73 o 
  -6  14   5       14.33       14.38     13.76 o 
  -5  14   5        0.26        8.37     17.06 o 
  -4  14   5       27.21       20.78     17.11 o 
  -3  14   5       25.83       22.68     17.83 o 
  -2  14   5       43.10       27.26     16.06 o 
  -1  14   5       30.26       43.12     16.33 o 
   0  14   5       51.20       49.16     11.31 o 
   1  14   5        8.87        8.49     17.66 o 
   2  14   5        2.54       20.75     14.73 o 
   3  14   5       10.98        6.38     19.80 o 
   4  14   5        9.47        9.83     19.98 o 
   5  14   5        0.10        6.49     20.38 o 
  -8  15   5       10.96       12.19     16.06 o 
  -7  15   5       11.83       21.14     18.24 o 
  -6  15   5        0.82        5.89     12.95 o 
  -5  15   5      108.97       97.70     20.30 o 
  -4  15   5        0.00        2.62     15.77 o 
  -3  15   5       16.65       23.52     11.91 o 
  -2  15   5        6.50        0.00     16.62 o 
  -1  15   5        0.31        0.00     14.23 o 
   0  15   5       16.30       18.57     17.81 o 
   1  15   5       56.39       71.94     20.02 o 
   2  15   5       36.07       30.25     21.97 o 
   3  15   5        2.22       19.37     19.37 o 
   4  15   5       36.88       32.34     16.94 o 
   5  15   5       10.98       19.28     17.56 o 
  -7  16   5        0.02        0.00     14.30 o 
  -6  16   5        2.36       20.15     20.15 o 
  -5  16   5        1.49       20.06     20.06 o 
  -4  16   5        1.35        5.50     15.67 o 
  -3  16   5        0.73        7.97     13.74 o 
  -2  16   5        8.24       50.13     13.29 o 
  -1  16   5        6.39        5.35     16.89 o 
   0  16   5        6.28        3.99     13.19 o 
   1  16   5       15.97        8.84     16.78 o 
   2  16   5        0.99        0.00     14.89 o 
   3  16   5        2.08       15.64     12.98 o 
  -5  17   5        6.57        8.31     14.10 o 
  -4  17   5       13.11       24.14     13.98 o 
  -3  17   5       13.04        7.93     13.81 o 
  -2  17   5       12.35       31.77     12.91 o 
  -1  17   5        3.34       16.28     11.55 o 
   0  17   5        9.45        4.69     15.39 o 
   1  17   5        0.18        8.70     13.32 o 
   2  17   5        2.66        9.01     15.56 o 
  -2  18   5        7.12       18.16     16.99 o 
  -1  18   5        3.17        2.63     14.61 o 
 -13   0   6       30.93       42.38     14.56 o 
 -12   0   6       17.10       37.39     21.20 o 
 -11   0   6      262.18      253.90     34.13 o 
 -10   0   6       23.54       28.74     16.71 o 
  -9   0   6        0.21       11.98     13.00 o 
  -8   0   6        8.79       17.25     15.19 o 
  -7   0   6      337.86      350.93     28.27 o 
  -6   0   6      924.76      986.91     43.25 o 
  -5   0   6      123.90      147.45     18.68 o 
  -4   0   6      460.00      427.39     26.40 o 
  -3   0   6      557.55      542.80     28.39 o 
  -2   0   6      389.93      379.96     22.74 o 
  -1   0   6      175.56      193.71     18.40 o 
   0   0   6     1417.67     1734.98     35.25 o 
   1   0   6      135.09      161.19     16.73 o 
   2   0   6      689.70      679.61     35.40 o 
   3   0   6      148.30      122.10     19.74 o 
   4   0   6       54.87       47.28     13.79 o 
   5   0   6        6.11       11.66     11.66 o 
   6   0   6      256.71      294.48     29.57 o 
   7   0   6       31.58        2.38     17.28 o 
   8   0   6        2.98       10.40     13.68 o 
   9   0   6        1.26        2.41     12.77 o 
 -13   1   6        4.62        2.83     16.97 o 
 -12   1   6      283.13      302.17     36.74 o 
 -11   1   6       68.32       38.86     25.58 o 
 -10   1   6       35.07       54.64     13.57 o 
  -9   1   6       28.60       30.86     14.58 o 
  -8   1   6       41.18       44.79     12.31 o 
  -7   1   6       85.79       81.85     15.69 o 
  -6   1   6     1302.08     1308.07     50.65 o 
  -5   1   6     1420.48     1632.41     51.90 o 
  -4   1   6       71.81       57.12     11.62 o 
  -3   1   6      285.79      285.27     20.78 o 
  -2   1   6      579.72      617.02     28.83 o 
  -1   1   6      126.21      112.20     14.71 o 
   0   1   6      157.26      183.40     14.84 o 
   1   1   6      687.73      779.53     37.77 o 
   2   1   6       55.96       49.56     11.60 o 
   3   1   6       65.95       63.50     16.23 o 
   4   1   6        2.05        2.04      8.85 o 
   5   1   6        5.95       11.35      7.34 o 
   6   1   6        0.15        9.68     14.19 o 
   7   1   6       39.96       49.06     21.95 o 
   8   1   6        0.10        0.00     15.91 o 
   9   1   6        1.42        7.84     11.77 o 
 -13   2   6       37.64       22.36     20.83 o 
 -12   2   6        0.00        8.65     14.73 o 
 -11   2   6      330.45      335.48     38.60 o 
 -10   2   6      264.11      276.39     36.94 o 
  -9   2   6       38.24       28.76     18.61 o 
  -8   2   6       92.15      101.49     16.75 o 
  -7   2   6      184.23      180.05     25.28 o 
  -6   2   6      705.68      785.36     39.47 o 
  -5   2   6       42.69       54.55     10.10 o 
  -4   2   6       20.36       11.36      7.34 o 
  -3   2   6       11.29       29.40     10.24 o 
  -2   2   6      125.26      114.53     14.19 o 
  -1   2   6      107.67      142.11     14.92 o 
   0   2   6        6.38        8.98      5.13 o 
   1   2   6        4.40        6.38      9.22 o 
   2   2   6       20.44       34.71     11.08 o 
   3   2   6        0.15        2.15      9.71 o 
   4   2   6        0.84        8.77     13.33 o 
   5   2   6        0.31        0.00     13.99 o 
   6   2   6      105.16       97.81     20.02 o 
   7   2   6        1.75        5.25     13.90 o 
   8   2   6        6.51       26.81     15.80 o 
   9   2   6        7.08        7.90     13.59 o 
 -13   3   6        1.44       16.52     11.76 o 
 -12   3   6        4.49        5.72     16.58 o 
 -11   3   6       54.94       36.19     20.60 o 
 -10   3   6      757.76      833.32     52.46 o 
  -9   3   6       56.44       75.66     20.70 o 
  -8   3   6       10.49        8.94     13.75 o 
  -7   3   6       48.32       55.86     17.24 o 
  -6   3   6       79.83       82.47     16.15 o 
  -5   3   6       14.90        4.78     11.60 o 
  -4   3   6      232.86      252.95     19.89 o 
  -3   3   6      116.80      151.59     16.81 o 
  -2   3   6      235.81      242.42     18.91 o 
  -1   3   6      916.39      934.54     36.07 o 
   0   3   6      184.51      179.51     16.46 o 
   1   3   6        7.61        4.80      7.19 o 
   2   3   6       24.29       36.88     11.32 o 
   3   3   6        7.56       12.45     12.45 o 
   4   3   6      277.10      287.71     31.49 o 
   5   3   6      135.28      139.55     23.20 o 
   6   3   6        2.45       20.54     13.24 o 
   7   3   6      126.86       96.58     23.60 o 
   8   3   6        3.86       10.73     10.73 o 
   9   3   6        3.04        5.18     15.28 o 
 -12   4   6       19.49       42.71     20.36 o 
 -11   4   6      102.32      124.24     22.36 o 
 -10   4   6        0.38        8.24     19.11 o 
  -9   4   6       50.00       52.56     18.09 o 
  -8   4   6       36.12       29.88     13.89 o 
  -7   4   6      411.20      506.53     36.38 o 
  -6   4   6       25.92       29.97     11.85 o 
  -5   4   6      832.14      924.91     42.91 o 
  -4   4   6       48.85       57.47     13.86 o 
  -3   4   6      238.21      257.48     21.54 o 
  -2   4   6     1390.68     1438.88     45.44 o 
  -1   4   6      227.33      225.93     20.69 o 
   0   4   6      614.09      643.35     57.03 o 
   1   4   6        0.79       23.31      9.26 o 
   2   4   6      130.50      113.34     19.01 o 
   3   4   6       26.13       44.57     12.06 o 
   4   4   6      430.52      431.80     37.48 o 
   5   4   6        1.30        2.43     13.23 o 
   6   4   6       20.58       36.83     13.27 o 
   7   4   6       12.73        0.00     16.42 o 
   8   4   6        0.68        2.80     13.74 o 
   9   4   6        0.97        8.04     13.63 o 
 -12   5   6       24.06       14.52     22.07 o 
 -11   5   6       94.12       51.61     24.41 o 
 -10   5   6      200.69      174.33     28.40 o 
  -9   5   6      136.94       98.65     27.84 o 
  -8   5   6      249.02      292.33     32.33 o 
  -7   5   6       70.33       70.07     18.75 o 
  -6   5   6       13.92       51.47     12.34 o 
  -5   5   6       93.13      108.00     15.98 o 
  -4   5   6        5.10       26.29      8.76 o 
  -3   5   6       10.85       18.09      8.08 o 
  -2   5   6      642.47      647.21     33.14 o 
  -1   5   6      687.98      785.65     35.66 o 
   0   5   6        0.01        1.83      5.71 o 
   1   5   6       84.11       75.83     14.89 o 
   2   5   6       87.28       88.22     15.72 o 
   3   5   6      141.62      122.57     21.46 o 
   4   5   6      121.12      119.20     21.97 o 
   5   5   6       93.60       46.01     22.66 o 
   6   5   6       26.28       37.73     15.23 o 
   7   5   6       37.52       19.36     18.13 o 
   8   5   6        1.62        0.00     13.55 o 
   9   5   6        0.43       11.46     11.46 o 
 -12   6   6        6.79       20.34     16.22 o 
 -11   6   6        0.05       34.96     10.12 o 
 -10   6   6       43.21       45.53     20.45 o 
  -9   6   6      221.84      261.56     33.17 o 
  -8   6   6      982.20     1052.90     57.88 o 
  -7   6   6       30.63       20.72     16.44 o 
  -6   6   6       75.85       98.71     17.75 o 
  -5   6   6       72.20       87.64     16.00 o 
  -4   6   6       19.05       15.45      9.06 o 
  -3   6   6        2.80        3.22     10.94 o 
  -2   6   6      370.87      383.80     27.02 o 
  -1   6   6      151.15      142.73     17.00 o 
   0   6   6        2.48       12.72      6.06 o 
   1   6   6       74.59       91.95     15.39 o 
   2   6   6       50.75       64.28     15.45 o 
   3   6   6       81.73       59.29     20.37 o 
   4   6   6       93.53      104.05     24.12 o 
   5   6   6       12.87       26.45     13.91 o 
   6   6   6       31.40       30.27     14.82 o 
   7   6   6       17.85       33.71     11.84 o 
   8   6   6        5.35        5.43     12.48 o 
 -12   7   6        2.96       14.52     17.21 o 
 -11   7   6        0.08       17.26     17.26 o 
 -10   7   6       58.18       55.49     19.05 o 
  -9   7   6       32.14       11.06     17.63 o 
  -8   7   6      216.24      244.03     31.65 o 
  -7   7   6       43.38       48.42     18.29 o 
  -6   7   6        3.08        0.00     12.09 o 
  -5   7   6       64.38       96.44     15.62 o 
  -4   7   6       99.86       76.82     17.36 o 
  -3   7   6      231.21      221.98     22.17 o 
  -2   7   6      406.61      406.95     29.70 o 
  -1   7   6      109.66      142.06     19.05 o 
   0   7   6       16.78       17.46      8.08 o 
   1   7   6       24.55       34.18     11.98 o 
   2   7   6       34.02       26.43     15.21 o 
   3   7   6      603.73      653.49     44.30 o 
   4   7   6       50.81       23.44     20.56 o 
   5   7   6      322.87      276.71     34.76 o 
   6   7   6       17.71       39.53     16.01 o 
   7   7   6       10.01       14.36     13.76 o 
   8   7   6        0.02       11.14     12.99 o 
 -11   8   6       18.70       21.11     18.43 o 
 -10   8   6       12.61       17.87     22.09 o 
  -9   8   6      375.29      380.35     37.51 o 
  -8   8   6        1.69        2.83     17.38 o 
  -7   8   6      125.54      122.13     22.57 o 
  -6   8   6        3.98        0.00     11.34 o 
  -5   8   6       80.72       70.02     15.18 o 
  -4   8   6       21.27        0.00     14.95 o 
  -3   8   6       73.05      107.09     16.03 o 
  -2   8   6       56.74       67.17     13.94 o 
  -1   8   6       37.28       47.33     11.99 o 
   0   8   6      203.38      235.97     24.24 o 
   1   8   6       33.52       36.45     11.68 o 
   2   8   6      129.47      124.68     24.42 o 
   3   8   6      410.39      406.11     40.47 o 
   4   8   6       11.06        8.31     18.43 o 
   5   8   6       17.01        5.54     21.49 o 
   6   8   6       28.63       55.38     17.82 o 
   7   8   6       16.42        5.88     18.24 o 
   8   8   6       26.81       55.95     15.73 o 
 -11   9   6        0.71        0.00     16.77 o 
 -10   9   6       72.08       43.03     18.80 o 
  -9   9   6        1.82        3.06     15.95 o 
  -8   9   6       38.76       39.71     18.97 o 
  -7   9   6       25.32       21.30     16.33 o 
  -6   9   6       50.14       46.70     17.20 o 
  -5   9   6       14.76        4.45     12.63 o 
  -4   9   6      306.41      316.29     28.03 o 
  -3   9   6       89.85       77.70     17.59 o 
  -2   9   6       55.18       47.61     11.75 o 
  -1   9   6       71.80       82.48     15.27 o 
   0   9   6       19.01       18.98      7.89 o 
   1   9   6      149.95      100.99     26.58 o 
   2   9   6      196.46      207.97     29.98 o 
   3   9   6     1657.70     1797.76     75.13 o 
   4   9   6       79.95       86.06     20.98 o 
   5   9   6       24.68       32.79     17.60 o 
   6   9   6        0.54        2.88      9.93 o 
   7   9   6        0.04        8.93     16.99 o 
 -11  10   6        9.19       18.35     16.68 o 
 -10  10   6        1.91        6.19     15.79 o 
  -9  10   6        4.58       15.27     20.24 o 
  -8  10   6      141.65      159.07     24.84 o 
  -7  10   6        5.92        0.00     16.41 o 
  -6  10   6       96.34       51.19     23.86 o 
  -5  10   6      145.83      144.25     21.90 o 
  -4  10   6       98.84       63.60     22.18 o 
  -3  10   6      115.88      104.00     18.44 o 
  -2  10   6        0.68        6.01     10.77 o 
  -1  10   6        1.87       21.06     10.04 o 
   0  10   6       77.37       71.73     12.65 o 
   1  10   6       58.05       51.50     16.59 o 
   2  10   6        6.70       24.02     18.93 o 
   3  10   6       17.60       25.69     25.69 o 
   4  10   6        5.28        9.00     18.70 o 
   5  10   6      236.89      219.26     33.52 o 
   6  10   6        1.56        6.30     13.85 o 
   7  10   6       21.50       12.05     17.37 o 
 -10  11   6       18.33        2.98     19.01 o 
  -9  11   6        1.44       15.41     15.09 o 
  -8  11   6       36.87       12.07     21.80 o 
  -7  11   6       23.80       28.61     19.40 o 
  -6  11   6       15.56       10.82     15.55 o 
  -5  11   6        9.30       12.22     10.25 o 
  -4  11   6       20.95       30.20     15.10 o 
  -3  11   6       27.13       42.16     15.42 o 
  -2  11   6        1.87        6.60     12.57 o 
  -1  11   6        2.83        4.51     11.89 o 
   0  11   6        1.89        2.24      8.60 o 
   1  11   6        8.91       12.91     13.96 o 
   2  11   6     1105.59     1090.61     65.72 o 
   3  11   6       13.22        9.08     19.96 o 
   4  11   6        0.78        9.58     20.94 o 
   5  11   6        8.41       12.76     14.79 o 
   6  11   6       20.95       47.28     16.27 o 
 -10  12   6        3.90        9.27     20.79 o 
  -9  12   6        4.47        3.07     15.01 o 
  -8  12   6        0.40        0.00     16.75 o 
  -7  12   6       32.95       38.15     20.38 o 
  -6  12   6       41.66       52.46     15.41 o 
  -5  12   6        5.08       10.30     16.42 o 
  -4  12   6        9.32        7.23     15.10 o 
  -3  12   6       23.20       42.10     13.93 o 
  -2  12   6       17.65        2.47     15.19 o 
  -1  12   6       29.46       23.78     17.12 o 
   0  12   6      217.08      248.56     20.14 o 
   1  12   6      197.96      187.89     32.92 o 
   2  12   6      423.14      401.99     45.21 o 
   3  12   6       20.32        0.00     25.20 o 
   4  12   6       52.79       32.21     21.82 o 
   5  12   6       17.74        9.79     18.59 o 
   6  12   6       16.35        6.51     19.52 o 
  -9  13   6        1.37        9.22     16.12 o 
  -8  13   6        3.09        6.11     12.22 o 
  -7  13   6        2.19       23.84      8.47 o 
  -6  13   6       41.54       64.84     19.51 o 
  -5  13   6        1.65        5.28     13.99 o 
  -4  13   6        0.55        5.19     11.30 o 
  -3  13   6        4.78        4.83     12.38 o 
  -2  13   6       32.94        4.85     19.41 o 
  -1  13   6       66.29      102.95     20.15 o 
   0  13   6       72.86       82.99     26.33 o 
   1  13   6      225.68      221.41     31.01 o 
   2  13   6       22.21       30.44     20.53 o 
   3  13   6       19.64       16.12     23.67 o 
   4  13   6       64.76       66.02     24.67 o 
   5  13   6        2.38        9.99     17.17 o 
  -8  14   6        1.70       33.35     14.53 o 
  -7  14   6        6.97        2.96     17.43 o 
  -6  14   6        0.26        0.00     14.03 o 
  -5  14   6       15.61       21.98     16.92 o 
  -4  14   6        0.06        2.64     10.86 o 
  -3  14   6        3.12        2.62     14.29 o 
  -2  14   6        6.17       10.29     12.04 o 
  -1  14   6        7.94        5.10     16.51 o 
   0  14   6       14.38       37.93     11.91 o 
   1  14   6        4.49        8.64     15.06 o 
   2  14   6        2.61        9.17     16.04 o 
   3  14   6       60.03        6.53     24.18 o 
   4  14   6        8.23        3.16     17.68 o 
  -7  15   6        0.01       17.52     10.13 o 
  -6  15   6        0.60       14.51     14.51 o 
  -5  15   6       13.18       10.92     15.96 o 
  -4  15   6        9.26        5.30     15.61 o 
  -3  15   6        0.06       13.08     12.53 o 
  -2  15   6        0.96        2.52     13.20 o 
  -1  15   6        3.25       13.47     14.92 o 
   0  15   6       33.67       47.68     12.52 o 
   1  15   6        0.30        6.07     20.02 o 
   2  15   6        4.87        6.17     14.48 o 
   3  15   6        1.88        6.42     18.35 o 
   4  15   6       71.71       71.57     26.10 o 
  -6  16   6        2.54       16.68     13.60 o 
  -5  16   6        5.08        2.59     16.11 o 
  -4  16   6        1.53       13.29     14.86 o 
  -3  16   6        4.55        0.00     14.39 o 
  -2  16   6        8.66       10.59     12.43 o 
  -1  16   6      115.09      143.33     21.87 o 
   0  16   6      152.21      172.06     20.11 o 
   1  16   6       25.60       53.16     14.42 o 
   2  16   6        0.19       18.81     18.81 o 
  -4  17   6        1.39       21.04     11.71 o 
  -3  17   6       23.03       28.49     16.66 o 
  -2  17   6       17.98        2.69     18.35 o 
  -1  17   6        0.37       13.45     14.45 o 
   0  17   6        0.05        1.47     10.24 o 
 -13   1   7      144.81      159.69     28.38 o 
 -12   1   7       68.36       29.23     21.04 o 
 -11   1   7       12.74       11.41     19.33 o 
 -10   1   7       48.94       64.99     18.67 o 
  -9   1   7       84.81       88.04     19.18 o 
  -8   1   7        0.90        6.93     11.78 o 
  -7   1   7      191.62      185.64     23.25 o 
  -6   1   7        2.77        0.00     12.42 o 
  -5   1   7       23.97       12.34     10.62 o 
  -4   1   7      108.92      113.89     16.32 o 
  -3   1   7       19.27       34.05      9.10 o 
  -2   1   7        6.80        3.01      9.69 o 
  -1   1   7        4.79        1.63     10.44 o 
   0   1   7       54.86       27.47     23.53 o 
   1   1   7       57.35       69.80     13.44 o 
   2   1   7      262.32      293.43     27.04 o 
   3   1   7        0.91       17.35      9.72 o 
   4   1   7        1.88        4.75     12.20 o 
   5   1   7       32.50       27.22     11.81 o 
   6   1   7       28.12       15.56     15.56 o 
   7   1   7        8.26        8.04     15.23 o 
   8   1   7        0.43       26.33     10.49 o 
 -12   2   7      182.35       84.45     30.95 o 
 -11   2   7      120.17       91.51     29.25 o 
 -10   2   7      217.21      192.83     32.47 o 
  -9   2   7      130.48      103.32     24.55 o 
  -8   2   7       13.54       13.81     12.77 o 
  -7   2   7      519.88      628.95     39.87 o 
  -6   2   7       49.22       59.68     14.14 o 
  -5   2   7       70.11       86.71     13.70 o 
  -4   2   7       18.23        3.40     10.88 o 
  -3   2   7      166.47      168.70     20.16 o 
  -2   2   7       11.14        7.52      8.18 o 
  -1   2   7      116.37       82.94     13.51 o 
   0   2   7       12.09       19.00      7.60 o 
   1   2   7        5.18       26.56     10.77 o 
   2   2   7       30.96       51.00     11.54 o 
   3   2   7       41.07       33.92     16.24 o 
   4   2   7        1.23        2.43     11.51 o 
   5   2   7        0.15       13.38     13.38 o 
   6   2   7        0.55        5.37     12.64 o 
   7   2   7       10.69        2.61     13.09 o 
   8   2   7        0.24        2.58     13.42 o 
 -12   3   7       17.63       20.29     17.72 o 
 -11   3   7       13.97        0.00     17.16 o 
 -10   3   7      207.40      186.47     31.67 o 
  -9   3   7        2.81        5.12     16.01 o 
  -8   3   7       12.00       14.89     14.89 o 
  -7   3   7        3.56        2.08     13.22 o 
  -6   3   7        0.18        2.08      9.73 o 
  -5   3   7      253.85      298.15     26.25 o 
  -4   3   7       17.38       13.64     12.61 o 
  -3   3   7       47.33       54.60     10.99 o 
  -2   3   7        1.27        6.03      7.62 o 
  -1   3   7      163.12      186.84     18.56 o 
   0   3   7        7.56        5.40      7.05 o 
   1   3   7       41.24       33.70     13.89 o 
   2   3   7        1.82        8.46     14.35 o 
   3   3   7        4.26       18.69     10.63 o 
   4   3   7        1.84        4.97     12.76 o 
   5   3   7        3.67       15.92     12.87 o 
   6   3   7        8.98       29.92     14.63 o 
   7   3   7       25.58       22.18     14.00 o 
   8   3   7        2.15        5.42     13.67 o 
 -12   4   7        1.69       49.34     13.81 o 
 -11   4   7       91.14       52.03     23.53 o 
 -10   4   7       23.79        2.96     19.08 o 
  -9   4   7       56.61       52.57     17.41 o 
  -8   4   7      117.58      126.43     23.68 o 
  -7   4   7       87.62       67.04     18.95 o 
  -6   4   7       72.12       59.59     19.98 o 
  -5   4   7       50.89       49.32     14.23 o 
  -4   4   7      469.98      498.33     31.35 o 
  -3   4   7       22.81       31.15     10.17 o 
  -2   4   7      644.14      622.02     32.94 o 
  -1   4   7       50.18       60.54     13.87 o 
   0   4   7      122.29      146.38     12.58 o 
   1   4   7      189.34      214.52     25.11 o 
   2   4   7      133.89      157.19     21.37 o 
   3   4   7        3.09       16.82      6.21 o 
   4   4   7       47.07       71.65     20.32 o 
   5   4   7        8.51       24.15     15.64 o 
   6   4   7       25.18       19.42     20.70 o 
   7   4   7       27.30       36.30     17.13 o 
   8   4   7        3.46       10.99     10.99 o 
 -12   5   7        0.09       29.13     13.59 o 
 -11   5   7        7.95       26.39     13.50 o 
 -10   5   7        0.84       25.58     16.40 o 
  -9   5   7       47.99       51.32     17.79 o 
  -8   5   7      168.08      171.33     26.27 o 
  -7   5   7       44.25       53.39     18.03 o 
  -6   5   7        6.42       13.05     10.58 o 
  -5   5   7        0.06       11.83     10.78 o 
  -4   5   7        1.13       11.15      7.77 o 
  -3   5   7        2.06       10.36      8.41 o 
  -2   5   7        2.07        1.56     10.01 o 
  -1   5   7      103.14      113.21     16.00 o 
   0   5   7        3.11        3.53      8.38 o 
   1   5   7        4.87        4.23     13.02 o 
   2   5   7      199.12      153.60     26.01 o 
   3   5   7       20.99       14.94     16.03 o 
   4   5   7       45.82       44.90     18.17 o 
   5   5   7       60.50       66.28     20.39 o 
   6   5   7       52.18       45.31     17.75 o 
   7   5   7        0.59        8.62     16.10 o 
   8   5   7       13.95       32.67     13.32 o 
 -12   6   7      101.71       46.74     23.37 o 
 -11   6   7       36.05        6.06     23.64 o 
 -10   6   7       98.36      113.23     27.08 o 
  -9   6   7        3.95       11.29     17.10 o 
  -8   6   7       10.58       26.00     13.70 o 
  -7   6   7        1.50       13.84     13.84 o 
  -6   6   7       87.02       87.65     18.02 o 
  -5   6   7       31.88       27.04     12.48 o 
  -4   6   7       17.18        5.69     10.04 o 
  -3   6   7      435.78      467.67     30.54 o 
  -2   6   7        1.99        6.90     10.98 o 
  -1   6   7      216.70      224.56     23.23 o 
   0   6   7        7.74       13.81     11.77 o 
   1   6   7      432.19      372.68     30.94 o 
   2   6   7      257.03      213.06     31.27 o 
   3   6   7       22.29       20.41     13.12 o 
   4   6   7       52.58       32.77     17.81 o 
   5   6   7        0.21       11.53     12.54 o 
   6   6   7        1.76        8.81     13.21 o 
   7   6   7        0.02        0.00     13.88 o 
   8   6   7        7.23       19.16     13.51 o 
 -12   7   7        5.33        8.72     15.07 o 
 -11   7   7       74.85       47.96     17.57 o 
 -10   7   7       94.76      104.05     19.06 o 
  -9   7   7       29.93        2.72     23.15 o 
  -8   7   7       17.09        5.61     15.44 o 
  -7   7   7      131.98      134.40     24.82 o 
  -6   7   7        7.51       12.67     12.67 o 
  -5   7   7       58.63       73.60     14.79 o 
  -4   7   7      214.57      209.61     24.21 o 
  -3   7   7       45.19       48.52     13.08 o 
  -2   7   7      166.89      164.71     22.04 o 
  -1   7   7        0.03        1.94      9.07 o 
   0   7   7       51.93       48.78     11.91 o 
   1   7   7        8.42        2.13     13.56 o 
   2   7   7      489.86      509.61     42.49 o 
   3   7   7      322.89      432.37     38.85 o 
   4   7   7       81.30       39.59     25.31 o 
   5   7   7       74.93       90.56     20.62 o 
   6   7   7        0.06        0.00     17.75 o 
   7   7   7       24.00       23.10     17.82 o 
 -11   8   7        0.79        0.00     16.56 o 
 -10   8   7        9.46       18.11     12.71 o 
  -9   8   7        1.82       26.61     11.45 o 
  -8   8   7        0.03       19.48     10.09 o 
  -7   8   7        1.03       19.00     19.00 o 
  -6   8   7       16.34       14.66     11.86 o 
  -5   8   7        2.04       13.26     13.26 o 
  -4   8   7      114.85      115.17     20.68 o 
  -3   8   7      269.85      300.65     27.65 o 
  -2   8   7      342.55      310.13     28.39 o 
  -1   8   7       18.69       24.33     13.94 o 
   0   8   7      342.16      381.42     32.44 o 
   1   8   7      335.74      251.46     32.55 o 
   2   8   7       13.47       36.71     16.16 o 
   3   8   7       12.07        8.45     14.70 o 
   4   8   7       30.00       11.78     21.41 o 
   5   8   7        6.04       30.28     14.13 o 
   6   8   7        0.64        0.00     14.78 o 
   7   8   7       35.87       40.88     16.35 o 
 -11   9   7       28.26       33.15     16.29 o 
 -10   9   7      105.46       98.27     26.34 o 
  -9   9   7        0.04       15.20     17.85 o 
  -8   9   7       18.52        3.09     17.13 o 
  -7   9   7       33.46       40.92     14.21 o 
  -6   9   7        7.11       10.31     14.79 o 
  -5   9   7       28.99       37.86     17.09 o 
  -4   9   7      155.03      155.91     22.69 o 
  -3   9   7       18.88       27.13     10.41 o 
  -2   9   7       19.33       20.76      9.75 o 
  -1   9   7       61.46       66.97     17.79 o 
   0   9   7       19.97       25.01      8.63 o 
   1   9   7       53.51       94.33     17.80 o 
   2   9   7      366.17      418.94     41.45 o 
   3   9   7      236.49      284.14     37.07 o 
   4   9   7       31.50       40.20     21.70 o 
   5   9   7       23.59       22.04     22.04 o 
   6   9   7        1.05       16.68     16.68 o 
   7   9   7        0.10        8.75     11.41 o 
 -10  10   7       28.66       24.52     18.84 o 
  -9  10   7        1.08        6.10     15.73 o 
  -8  10   7        9.12        0.00     14.72 o 
  -7  10   7       10.33       16.95     16.95 o 
  -6  10   7        3.89       13.12     14.81 o 
  -5  10   7        7.40        2.62     13.14 o 
  -4  10   7        6.76        0.00     12.76 o 
  -3  10   7      125.97      130.19     20.92 o 
  -2  10   7        0.23        0.00      9.37 o 
  -1  10   7       11.37       17.02     17.02 o 
   0  10   7       38.19       29.60     12.79 o 
   1  10   7      156.24      182.26     27.50 o 
   2  10   7       34.00       29.05     21.06 o 
   3  10   7      453.90      463.94     47.70 o 
   4  10   7       45.40       38.40     20.78 o 
   5  10   7        0.29       18.42     18.42 o 
   6  10   7        1.30       21.94     15.72 o 
 -10  11   7        3.72       21.38     11.11 o 
  -9  11   7        0.96       18.50     12.95 o 
  -8  11   7        0.85       20.33     20.33 o 
  -7  11   7       37.77       25.95     18.07 o 
  -6  11   7       18.32       10.79     12.75 o 
  -5  11   7        7.53        7.69     16.99 o 
  -4  11   7       62.58       69.69     16.57 o 
  -3  11   7        7.15       23.35     13.52 o 
  -2  11   7       12.83       11.71     14.80 o 
  -1  11   7        1.10        9.51      9.51 o 
   0  11   7       29.66       30.85     24.51 o 
   1  11   7       22.52       41.91     17.66 o 
   2  11   7       92.55      123.78     27.47 o 
   3  11   7      132.51      153.60     31.43 o 
   4  11   7       17.88       10.01     18.99 o 
   5  11   7        8.34        3.22     19.58 o 
   6  11   7       14.12       53.63     16.92 o 
  -9  12   7        0.04       18.41     18.41 o 
  -8  12   7        6.55       27.42     13.86 o 
  -7  12   7        0.77        0.00     14.49 o 
  -6  12   7        3.45       11.03     12.91 o 
  -5  12   7       50.98       44.67     19.23 o 
  -4  12   7       73.41       30.11     18.24 o 
  -3  12   7       37.21       21.94     13.82 o 
  -2  12   7       79.21       63.18     17.23 o 
  -1  12   7        0.29       17.38     17.38 o 
   0  12   7      103.59      127.94     25.24 o 
   1  12   7      327.13      339.71     37.81 o 
   2  12   7      211.12      271.25     33.65 o 
   3  12   7      360.14      321.82     43.69 o 
   4  12   7       10.41       23.38     22.04 o 
   5  12   7        0.77       16.69     18.54 o 
  -9  13   7        4.16        6.00     16.91 o 
  -8  13   7        8.08       12.18     17.10 o 
  -7  13   7        3.56        5.97     13.14 o 
  -6  13   7       33.40       11.11     17.72 o 
  -5  13   7        0.82       10.71     12.50 o 
  -4  13   7        6.36       10.27     17.01 o 
  -3  13   7        0.39        7.57     14.56 o 
  -2  13   7        0.75        4.99      9.40 o 
  -1  13   7      164.04      201.39     24.72 o 
   0  13   7       15.16       20.14     29.12 o 
   1  13   7      218.69      250.21     32.54 o 
   2  13   7        5.72        6.32     16.98 o 
   3  13   7       76.34       69.62     22.22 o 
   4  13   7       12.70       13.36     25.13 o 
  -8  14   7        6.50        5.91     17.19 o 
  -7  14   7        9.76       17.30     17.30 o 
  -6  14   7        0.86        8.48     14.71 o 
  -5  14   7       16.93        0.00     16.36 o 
  -4  14   7        0.05       16.52     16.52 o 
  -3  14   7        0.86       10.33     12.01 o 
  -2  14   7        0.15        7.89     18.61 o 
  -1  14   7        6.86        2.60     18.80 o 
   0  14   7       37.66       54.88     13.50 o 
   1  14   7        7.97        6.19     15.47 o 
   2  14   7        0.03        9.45     16.70 o 
   3  14   7        6.37       23.09     18.40 o 
  -7  15   7        1.98       14.10     15.90 o 
  -6  15   7        1.44        2.88     16.79 o 
  -5  15   7        0.87       16.36     11.61 o 
  -4  15   7       10.73       13.18     19.25 o 
  -3  15   7       12.00       16.65     16.65 o 
  -2  15   7      202.57      197.47     27.03 o 
  -1  15   7       81.96      102.96     23.27 o 
   0  15   7      156.19      153.46     31.60 o 
   1  15   7        0.07        6.09     15.37 o 
   2  15   7        0.12       15.83     15.24 o 
  -5  16   7        0.00        5.34     15.53 o 
  -4  16   7        9.52        0.00     15.64 o 
  -3  16   7        1.09        7.87     16.23 o 
  -2  16   7        1.24        0.00     14.46 o 
  -1  16   7       55.89       24.21     23.44 o 
   0  16   7       77.53       24.47     23.91 o 
   1  16   7        9.27        5.86     15.45 o 
 -12   0   8      136.14      159.53     29.27 o 
 -11   0   8       13.04       29.68     18.83 o 
 -10   0   8       47.56       63.11     18.22 o 
  -9   0   8        4.59       16.05     11.52 o 
  -8   0   8       51.61       85.23     18.11 o 
  -7   0   8      156.98      153.51     24.33 o 
  -6   0   8       13.29        4.30     13.60 o 
  -5   0   8       68.78       97.67     18.60 o 
  -4   0   8      483.33      451.47     32.19 o 
  -3   0   8       68.80       74.00     14.29 o 
  -2   0   8      120.78      105.07     18.35 o 
  -1   0   8      186.93      182.40     23.63 o 
   0   0   8       52.93       64.93     19.69 o 
   1   0   8        5.02        9.87     10.53 o 
   2   0   8       25.69       36.73     12.69 o 
   3   0   8      182.94      148.87     28.12 o 
   4   0   8       32.21       17.40     13.85 o 
   5   0   8      245.33      220.50     28.64 o 
   6   0   8        0.54       10.60     12.33 o 
   7   0   8        4.04        0.00     11.10 o 
 -12   1   8       89.16      140.38     25.23 o 
 -11   1   8       29.49        2.84     23.09 o 
 -10   1   8       14.72        5.68     21.40 o 
  -9   1   8       66.30       59.05     19.34 o 
  -8   1   8        0.22       12.29     11.94 o 
  -7   1   8        0.99        4.60     10.95 o 
  -6   1   8      121.31      100.60     19.41 o 
  -5   1   8       66.11       76.25     15.11 o 
  -4   1   8        5.56        5.58      9.78 o 
  -3   1   8      538.33      539.34     33.69 o 
  -2   1   8       35.67       31.22     16.14 o 
  -1   1   8      200.00      167.47     20.73 o 
   0   1   8      126.52      117.41     11.95 o 
   1   1   8       47.87       61.12     11.62 o 
   2   1   8       15.72       34.61     12.13 o 
   3   1   8       32.55       14.51     19.01 o 
   4   1   8      267.01      213.06     26.68 o 
   5   1   8       12.53       45.57     15.82 o 
   6   1   8       11.70        0.00     13.50 o 
   7   1   8        5.18       18.97     18.97 o 
 -12   2   8       20.49       20.94     26.38 o 
 -11   2   8        2.09       20.67     12.84 o 
 -10   2   8       14.97       34.15     15.58 o 
  -9   2   8       27.32       21.61     19.89 o 
  -8   2   8       29.72       34.91     16.41 o 
  -7   2   8        4.36        4.57     10.54 o 
  -6   2   8        0.13        0.00     10.54 o 
  -5   2   8        1.56       10.15     11.20 o 
  -4   2   8       10.33        9.72     12.16 o 
  -3   2   8      532.10      524.15     32.98 o 
  -2   2   8        1.48        3.67     11.32 o 
  -1   2   8       11.59        3.41     11.46 o 
   0   2   8      275.52      290.78     45.13 o 
   1   2   8       49.31       50.94     14.08 o 
   2   2   8       31.78       14.49     17.10 o 
   3   2   8        1.18       15.02     15.02 o 
   4   2   8       32.32       26.63     18.09 o 
   5   2   8        5.51       11.92     11.92 o 
   6   2   8       49.60       63.97     20.23 o 
   7   2   8        1.89        8.25     10.65 o 
 -12   3   8       42.03       44.41     18.39 o 
 -11   3   8       21.14        2.79     14.89 o 
 -10   3   8        5.25        8.55     13.17 o 
  -9   3   8       16.30       40.65     14.00 o 
  -8   3   8       13.61       25.45     14.64 o 
  -7   3   8       34.76       40.10     14.06 o 
  -6   3   8        2.11       10.92     10.56 o 
  -5   3   8        4.60        4.21     11.91 o 
  -4   3   8       55.56       78.57     16.96 o 
  -3   3   8      149.72      164.29     20.24 o 
  -2   3   8      135.56      131.39     18.58 o 
  -1   3   8      103.33      108.68     16.14 o 
   0   3   8       67.32       54.53     11.27 o 
   1   3   8      192.23      173.13     24.23 o 
   2   3   8        0.16        2.57     10.29 o 
   3   3   8       23.64       36.57     14.85 o 
   4   3   8        0.84       18.68     18.68 o 
   5   3   8       32.66       36.40     13.97 o 
   6   3   8        5.15        5.68     17.33 o 
   7   3   8        5.81       16.52     11.72 o 
 -12   4   8        3.57        8.91     16.97 o 
 -11   4   8       16.37       11.96     19.63 o 
 -10   4   8        6.23        8.84     15.05 o 
  -9   4   8       55.20       35.79     20.44 o 
  -8   4   8        1.34        0.00     11.17 o 
  -7   4   8       40.24       60.67     14.82 o 
  -6   4   8       90.90       76.99     21.20 o 
  -5   4   8        1.88        6.30      6.30 o 
  -4   4   8      173.74      160.25     21.96 o 
  -3   4   8        1.89        7.59      9.90 o 
  -2   4   8      599.37      509.68     34.59 o 
  -1   4   8      283.63      304.38     25.02 o 
   0   4   8        9.41        1.94     10.03 o 
   1   4   8       12.31       20.46     14.11 o 
   2   4   8       48.76       34.80     17.39 o 
   3   4   8        0.18       13.36     16.26 o 
   4   4   8       14.00       22.22     14.23 o 
   5   4   8      162.03      168.72     23.13 o 
   6   4   8        5.35        8.64     14.91 o 
   7   4   8       25.99       25.12     17.45 o 
 -12   5   8       18.25        8.72     18.53 o 
 -11   5   8        0.09        9.08     15.43 o 
 -10   5   8        3.49       14.61     14.61 o 
  -9   5   8        0.04        5.77     16.31 o 
  -8   5   8       25.70       13.25     15.71 o 
  -7   5   8       17.16       20.13     17.66 o 
  -6   5   8        9.43        2.46     13.06 o 
  -5   5   8       49.26       11.15     14.99 o 
  -4   5   8        1.16        4.06     10.49 o 
  -3   5   8        8.90       15.21     11.01 o 
  -2   5   8        4.88        9.37     10.00 o 
  -1   5   8      190.21      226.80     24.06 o 
   0   5   8     1450.94     1596.55    300.71 o 
   1   5   8      333.15      304.61     30.32 o 
   2   5   8      155.51      130.45     24.64 o 
   3   5   8        0.01        0.00     11.53 o 
   4   5   8        6.40       11.45     11.45 o 
   5   5   8       28.52       11.69     19.80 o 
   6   5   8        5.48       14.49     13.90 o 
   7   5   8        7.56       19.56     12.25 o 
 -12   6   8       11.07       18.59     18.59 o 
 -11   6   8        6.89        2.98     18.43 o 
 -10   6   8        1.38       11.88     17.34 o 
  -9   6   8       84.69       97.95     24.99 o 
  -8   6   8        0.37       19.14     13.91 o 
  -7   6   8       24.82       17.97     17.97 o 
  -6   6   8       12.32        7.38     16.16 o 
  -5   6   8        2.84       17.93      6.55 o 
  -4   6   8        0.05       10.66     10.00 o 
  -3   6   8        7.21       21.71     12.77 o 
  -2   6   8        7.01       15.62     10.00 o 
  -1   6   8       11.82       12.26     13.23 o 
   0   6   8      365.25      391.38     46.80 o 
   1   6   8      496.88      531.07     40.22 o 
   2   6   8      124.44      154.87     23.32 o 
   3   6   8       43.20       62.40     16.60 o 
   4   6   8       10.45        5.89     14.91 o 
   5   6   8        9.40        2.90     16.17 o 
   6   6   8        5.24        8.78     15.23 o 
   7   6   8        5.13       25.35     11.02 o 
 -11   7   8        4.00        6.10     11.33 o 
 -10   7   8        3.92       15.17     15.17 o 
  -9   7   8        0.09        3.01     14.71 o 
  -8   7   8        3.05        5.52     12.76 o 
  -7   7   8       10.86        8.04     13.98 o 
  -6   7   8       65.02       77.56     18.43 o 
  -5   7   8      208.73      170.46     26.88 o 
  -4   7   8       63.45       80.36     16.07 o 
  -3   7   8        1.23       10.43     11.07 o 
  -2   7   8       21.41       24.36     15.00 o 
  -1   7   8        0.28       13.57     13.57 o 
   0   7   8      271.49      270.00     20.23 o 
   1   7   8      806.38      835.32     54.34 o 
   2   7   8       43.54       33.31     19.40 o 
   3   7   8       46.97       44.15     18.45 o 
   4   7   8        8.55        6.24     20.80 o 
   5   7   8        6.61       15.44     16.41 o 
   6   7   8        0.37       11.86     15.34 o 
 -11   8   8        0.28        3.10     10.98 o 
 -10   8   8       19.72       45.70     13.90 o 
  -9   8   8       32.12        2.96     18.38 o 
  -8   8   8       11.52       17.34     17.34 o 
  -7   8   8        2.66       19.29     12.06 o 
  -6   8   8        1.01       12.66     12.66 o 
  -5   8   8        4.40        4.68     14.03 o 
  -4   8   8       12.74        6.77     16.13 o 
  -3   8   8      136.07      137.73     20.97 o 
  -2   8   8       14.33       29.91     12.15 o 
  -1   8   8       39.45       31.59     17.73 o 
   0   8   8      889.86      941.37    140.06 o 
   1   8   8     1652.13     1653.50     76.89 o 
   2   8   8        0.64       20.12     20.12 o 
   3   8   8        8.35        3.26     16.65 o 
   4   8   8        2.89        9.34     16.26 o 
   5   8   8        1.08        6.39     15.97 o 
   6   8   8        0.79       15.10     14.52 o 
 -11   9   8       41.36       27.02     18.64 o 
 -10   9   8       20.70        3.00     20.94 o 
  -9   9   8        2.43       12.15      9.60 o 
  -8   9   8        5.78       14.62     12.29 o 
  -7   9   8        0.39       16.86     13.82 o 
  -6   9   8        0.49       13.06     13.06 o 
  -5   9   8      112.17      131.85     24.21 o 
  -4   9   8       68.79       53.86     18.70 o 
  -3   9   8        0.00       20.09     11.74 o 
  -2   9   8       19.98        2.16     13.30 o 
  -1   9   8       91.45       72.92     20.79 o 
   0   9   8      186.01      166.40     19.86 o 
   1   9   8       41.52        5.66     25.13 o 
   2   9   8      156.92      118.05     26.15 o 
   3   9   8       20.90       35.26     20.50 o 
   4   9   8        0.59        6.52     15.12 o 
   5   9   8        2.30       18.61     18.61 o 
   6   9   8        0.26       16.17     16.17 o 
 -10  10   8        0.69       16.32     16.32 o 
  -9  10   8       18.77       33.61     19.74 o 
  -8  10   8        4.66        9.02     18.67 o 
  -7  10   8        9.14       17.35     14.07 o 
  -6  10   8        0.65       10.75     15.95 o 
  -5  10   8       46.44       66.60     19.11 o 
  -4  10   8        9.84        4.96     14.25 o 
  -3  10   8      125.82      133.55     22.52 o 
  -2  10   8       30.21       49.47     14.66 o 
  -1  10   8       46.55       64.06     20.19 o 
   0  10   8       44.21       53.39     17.25 o 
   1  10   8      276.87      290.76     37.60 o 
   2  10   8        2.48        0.00     20.35 o 
   3  10   8       10.00       19.84     18.07 o 
   4  10   8       69.40       46.96     20.61 o 
   5  10   8       13.94        3.40     21.01 o 
  -9  11   8        7.12        9.11     19.10 o 
  -8  11   8        6.50        0.00     14.81 o 
  -7  11   8        0.01        0.00     16.06 o 
  -6  11   8       14.42        5.65     10.37 o 
  -5  11   8       37.33       23.76     12.03 o 
  -4  11   8      481.22      462.59     38.04 o 
  -3  11   8       36.60        4.76     20.22 o 
  -2  11   8      109.75       75.82     20.07 o 
  -1  11   8       12.82        2.47     16.70 o 
   0  11   8      207.80      256.79     56.10 o 
   1  11   8       36.03       68.84     18.99 o 
   2  11   8       86.45       54.62     20.53 o 
   3  11   8       70.08      114.53     24.14 o 
   4  11   8       15.99        3.29     17.07 o 
   5  11   8       17.69       16.43     19.71 o 
  -9  12   8        0.00       12.15     16.02 o 
  -8  12   8        2.16        5.84     18.98 o 
  -7  12   8        1.57        8.68     15.28 o 
  -6  12   8       50.73       64.55     15.01 o 
  -5  12   8       27.26       13.34     14.22 o 
  -4  12   8      106.31       38.46     23.89 o 
  -3  12   8        7.88        2.59     15.31 o 
  -2  12   8        6.23       12.53     14.87 o 
  -1  12   8        8.05        5.41     16.23 o 
   0  12   8       72.87       58.11     16.53 o 
   1  12   8       44.30       21.27     22.57 o 
   2  12   8        1.24       16.40     16.40 o 
   3  12   8       93.63       84.78     25.17 o 
   4  12   8        9.35       16.96     16.34 o 
  -8  13   8        4.59        0.00     16.07 o 
  -7  13   8       14.08        2.81     17.17 o 
  -6  13   8       38.23       13.90     17.88 o 
  -5  13   8       25.20       32.43     14.66 o 
  -4  13   8       21.01       10.31     13.65 o 
  -3  13   8       14.14       12.76     18.04 o 
  -2  13   8        0.00       16.56     16.56 o 
  -1  13   8      112.64      121.39     21.39 o 
   0  13   8       50.79       36.44     14.50 o 
   1  13   8        3.51       27.76     17.77 o 
   2  13   8        6.49        9.85     17.15 o 
   3  13   8        7.02       16.90     16.90 o 
  -7  14   8        9.29       19.79     15.89 o 
  -6  14   8        5.78        8.20     15.89 o 
  -5  14   8        8.10       42.91     12.71 o 
  -4  14   8        1.48       10.55     13.97 o 
  -3  14   8       59.96       56.97     15.04 o 
  -2  14   8       13.99        8.01     17.63 o 
  -1  14   8       33.14       27.17     18.39 o 
   0  14   8        3.58       16.85     10.54 o 
   1  14   8       15.33       18.46     18.46 o 
   2  14   8       13.56       48.30     20.15 o 
  -6  15   8       37.65       29.65     16.05 o 
  -5  15   8        0.15       15.94     11.28 o 
  -4  15   8        2.94        0.00     14.24 o 
  -3  15   8       15.92        0.00     16.79 o 
  -2  15   8        0.82        2.50     13.02 o 
  -1  15   8        0.20        2.82     18.99 o 
   0  15   8       18.21       21.32     10.75 o 
 -12   1   9        2.69       21.33     11.09 o 
 -11   1   9        0.73        3.13     16.57 o 
 -10   1   9        0.90       16.31     16.31 o 
  -9   1   9       11.49       11.43     13.50 o 
  -8   1   9        7.85       19.14     11.70 o 
  -7   1   9        0.40       12.90     14.34 o 
  -6   1   9        0.01        0.00     10.08 o 
  -5   1   9      175.56      177.39     27.71 o 
  -4   1   9      695.57      657.28     41.99 o 
  -3   1   9      378.90      412.12     34.55 o 
  -2   1   9      717.72      698.49     43.72 o 
  -1   1   9       18.87       30.04     16.04 o 
   0   1   9       20.46        8.90     13.26 o 
   1   1   9        5.90        0.00     10.80 o 
   2   1   9        5.84       10.60     13.77 o 
   3   1   9      336.31      326.45     33.86 o 
   4   1   9       65.14       33.36     19.24 o 
   5   1   9       59.87       73.00     20.86 o 
   6   1   9        0.53        0.00     15.05 o 
 -12   2   9        2.06       15.17     16.29 o 
 -11   2   9        2.12       21.34     13.30 o 
 -10   2   9        0.99       11.87     18.46 o 
  -9   2   9        3.29        8.58     13.04 o 
  -8   2   9       13.33       24.26     15.48 o 
  -7   2   9       29.58       33.46     14.23 o 
  -6   2   9       13.20       21.79     15.01 o 
  -5   2   9       10.04       29.96      8.20 o 
  -4   2   9      280.41      278.42     26.24 o 
  -3   2   9       16.32       12.93     13.98 o 
  -2   2   9     1692.31     1784.43     65.56 o 
  -1   2   9      501.25      481.93     34.25 o 
   0   2   9       65.97       62.03     19.42 o 
   1   2   9       57.73       65.43     18.69 o 
   2   2   9      331.03      311.22     32.92 o 
   3   2   9        8.13       19.47     17.04 o 
   4   2   9       35.09        2.95     19.62 o 
   5   2   9       31.55       19.95     14.20 o 
   6   2   9        0.02       13.85     13.85 o 
 -12   3   9        1.57        6.08     15.76 o 
 -11   3   9        5.84        9.17     15.88 o 
 -10   3   9       12.22        9.14     13.71 o 
  -9   3   9       46.05       23.18     20.45 o 
  -8   3   9        5.02       24.48     12.59 o 
  -7   3   9      140.10      134.76     21.64 o 
  -6   3   9       14.30       14.59     17.09 o 
  -5   3   9       33.42       42.24     15.27 o 
  -4   3   9       20.98        6.66     14.02 o 
  -3   3   9       72.40       70.87     19.42 o 
  -2   3   9       98.49       85.57     22.84 o 
  -1   3   9      871.55      896.70     47.40 o 
   0   3   9      134.38      137.74     19.65 o 
   1   3   9        2.25        4.92     12.63 o 
   2   3   9      127.96      120.79     27.12 o 
   3   3   9      108.39      103.26     18.61 o 
   4   3   9        8.25        5.94     16.51 o 
   5   3   9       10.55        5.77     16.41 o 
   6   3   9        2.46        2.71     15.77 o 
 -12   4   9       11.02       26.83     11.65 o 
 -11   4   9        0.09       13.24     13.24 o 
 -10   4   9        0.90       32.95     14.53 o 
  -9   4   9        4.94       14.55     15.57 o 
  -8   4   9       96.02       83.58     21.59 o 
  -7   4   9       15.49       13.07     16.96 o 
  -6   4   9       39.70       50.03     17.74 o 
  -5   4   9      151.50      142.68     23.95 o 
  -4   4   9       19.57       13.43     15.86 o 
  -3   4   9       77.56       70.69     18.50 o 
  -2   4   9     1297.29     1319.57     56.80 o 
  -1   4   9     2487.95     2759.11     80.86 o 
   0   4   9       26.49       17.64     16.73 o 
   1   4   9      345.13      324.59     34.69 o 
   2   4   9        6.08        8.22     17.16 o 
   3   4   9       50.05       58.14     14.72 o 
   4   4   9        2.81        2.98     14.21 o 
   5   4   9       19.20       17.58     12.43 o 
   6   4   9        2.24       16.48     16.48 o 
 -11   5   9        8.70        2.96     16.83 o 
 -10   5   9        9.04       14.98     18.49 o 
  -9   5   9        1.06        3.02     14.08 o 
  -8   5   9        2.59       11.42     17.99 o 
  -7   5   9        7.83       10.90     15.12 o 
  -6   5   9        5.65        7.75     14.80 o 
  -5   5   9      121.08      135.60     25.38 o 
  -4   5   9        3.69        2.35     14.49 o 
  -3   5   9        3.36        2.24     12.86 o 
  -2   5   9      788.39      783.67     44.97 o 
  -1   5   9      965.41     1100.20     52.36 o 
   0   5   9       57.66       66.69     19.62 o 
   1   5   9        5.39       16.05     16.05 o 
   2   5   9        0.14       18.25     18.25 o 
   3   5   9       38.68       47.53     15.73 o 
   4   5   9       24.82       36.28     22.10 o 
   5   5   9        0.80        9.05     13.87 o 
   6   5   9        2.14        8.55      8.55 o 
 -11   6   9        0.16       15.30     12.69 o 
 -10   6   9        4.34       15.36     20.06 o 
  -9   6   9       26.36       39.09     18.22 o 
  -8   6   9        0.53       14.39     16.10 o 
  -7   6   9       22.91       33.07     20.18 o 
  -6   6   9       24.99       23.64     18.78 o 
  -5   6   9       81.45       54.29     17.76 o 
  -4   6   9        2.57        6.92     12.19 o 
  -3   6   9       26.22       17.66     15.45 o 
  -2   6   9       88.78      107.60     17.57 o 
  -1   6   9      100.58      111.58     22.38 o 
   0   6   9        2.21       11.50     25.35 o 
   1   6   9       30.70       22.17     14.30 o 
   2   6   9       17.00        2.87     19.43 o 
   3   6   9        4.04       33.61     12.60 o 
   4   6   9        5.85        6.25     13.83 o 
   5   6   9        2.29        9.30     11.69 o 
   6   6   9       44.46       57.96     19.23 o 
 -11   7   9        8.00       12.04     14.27 o 
 -10   7   9        4.93       21.44     15.32 o 
  -9   7   9       15.09       15.29     16.27 o 
  -8   7   9        2.78        0.00     14.50 o 
  -7   7   9       18.82       22.62     16.11 o 
  -6   7   9      309.92      269.68     31.10 o 
  -5   7   9       73.36       62.83     19.72 o 
  -4   7   9       16.64       21.26     15.78 o 
  -3   7   9        4.69        4.66     13.96 o 
  -2   7   9       87.80       73.68     19.33 o 
  -1   7   9      308.94      319.48     31.59 o 
   0   7   9       14.08       37.95     11.89 o 
   1   7   9        0.09       15.33     15.33 o 
   2   7   9       34.02        0.00     21.26 o 
   3   7   9       67.38       41.38     25.95 o 
   4   7   9        8.29       25.63      9.21 o 
   5   7   9       17.48       43.71     15.76 o 
 -10   8   9       12.12       33.86     16.63 o 
  -9   8   9        9.67       12.37     20.93 o 
  -8   8   9        7.63       17.81     12.53 o 
  -7   8   9        7.35       20.10     14.41 o 
  -6   8   9      170.14      133.45     30.69 o 
  -5   8   9       58.37       38.45     21.18 o 
  -4   8   9        1.15        9.76     13.53 o 
  -3   8   9       11.27        0.00     12.82 o 
  -2   8   9       78.66       55.74     17.97 o 
  -1   8   9        0.32        2.52     16.77 o 
   0   8   9        0.25        4.61     11.29 o 
   1   8   9      246.27      277.69     33.88 o 
   2   8   9       19.06       41.21     15.77 o 
   3   8   9       64.20       42.63     25.51 o 
   4   8   9       12.46       22.89     18.30 o 
   5   8   9        9.30       22.34     22.34 o 
 -10   9   9       17.76       36.79     13.12 o 
  -9   9   9        9.25       24.51     15.63 o 
  -8   9   9        3.18       30.05     14.07 o 
  -7   9   9        0.03        2.92     13.98 o 
  -6   9   9      106.11       57.95     20.72 o 
  -5   9   9       11.02       20.89     11.71 o 
  -4   9   9        2.82        2.45     13.19 o 
  -3   9   9        1.65        0.00     15.58 o 
  -2   9   9        7.10        2.40     14.73 o 
  -1   9   9       15.31       22.77     15.91 o 
   0   9   9       45.13      100.07     71.94 o 
   1   9   9       35.65       57.51     19.74 o 
   2   9   9       17.00       35.66     19.42 o 
   3   9   9       71.63       50.40     26.59 o 
   4   9   9        7.67       10.01     19.35 o 
  -9  10   9       17.64       15.24     19.62 o 
  -8  10   9        1.20       18.11     18.11 o 
  -7  10   9       76.64       52.59     20.34 o 
  -6  10   9       32.82       25.27     21.22 o 
  -5  10   9       17.84       15.91     13.15 o 
  -4  10   9       19.36       30.38     13.99 o 
  -3  10   9       18.44       14.63     16.10 o 
  -2  10   9       24.74       22.41     16.80 o 
  -1  10   9        3.66        5.19     16.20 o 
   0  10   9       69.20       67.17     26.90 o 
   1  10   9       11.95        6.07     20.93 o 
   2  10   9       35.14       49.56     17.21 o 
   3  10   9       35.93        3.37     19.20 o 
   4  10   9        7.92       18.25     18.25 o 
  -9  11   9        6.06       12.17     17.14 o 
  -8  11   9        1.19        0.00     12.82 o 
  -7  11   9        0.10       11.63     11.63 o 
  -6  11   9        0.28        0.00      9.85 o 
  -5  11   9       42.67       34.94     17.61 o 
  -4  11   9       42.29       15.53     18.97 o 
  -3  11   9       28.91       20.16     15.63 o 
  -2  11   9       12.97        0.00     16.63 o 
  -1  11   9       23.21       21.38     16.63 o 
   0  11   9        6.83       11.22     11.22 o 
   1  11   9        6.81       25.06     15.95 o 
   2  11   9        2.96        0.00     21.56 o 
   3  11   9       34.89       27.58     24.33 o 
  -8  12   9        0.08       20.75     12.83 o 
  -7  12   9        3.88       11.52     15.46 o 
  -6  12   9        8.74        0.00     16.66 o 
  -5  12   9       16.80       10.90     17.04 o 
  -4  12   9        0.77       20.91     14.87 o 
  -3  12   9        1.27        2.45     15.58 o 
  -2  12   9       31.48       23.50     17.42 o 
  -1  12   9       50.93       49.13     23.99 o 
   0  12   9       13.83        9.33     11.61 o 
   1  12   9       15.24       18.93     15.52 o 
   2  12   9        0.01       13.23     19.53 o 
  -7  13   9       31.03        0.00     18.29 o 
  -6  13   9        0.19        2.64     15.33 o 
  -5  13   9       45.02       21.31     21.05 o 
  -4  13   9       11.27       15.64     16.95 o 
  -3  13   9      114.38      121.48     21.85 o 
  -2  13   9       64.75       57.72     17.92 o 
  -1  13   9        6.62       13.57     19.28 o 
   0  13   9        0.23        6.77     20.46 o 
   1  13   9        0.10       18.67     18.67 o 
  -6  14   9       23.14       40.46     13.89 o 
  -5  14   9        0.73       10.52     14.92 o 
  -4  14   9       10.15        2.68     16.82 o 
  -3  14   9       11.55        2.44     16.36 o 
  -2  14   9       12.16       18.33     15.86 o 
  -1  14   9        6.43       13.49     19.09 o 
   0  14   9        4.12        1.51     12.09 o 
 -11   0  10       64.20       95.08     19.07 o 
 -10   0  10       61.23       62.91     20.86 o 
  -9   0  10       66.79       39.99     20.17 o 
  -8   0  10        0.15       18.66     18.66 o 
  -7   0  10        1.65        2.92     13.53 o 
  -6   0  10      273.75      291.01     32.58 o 
  -5   0  10       67.53       98.59     23.81 o 
  -4   0  10     2459.69     2348.25     87.12 o 
  -3   0  10     4204.51     4574.48    118.61 o 
  -2   0  10       51.23       47.10     16.82 o 
  -1   0  10     1344.27     1431.30     69.05 o 
   0   0  10        7.12        6.18     17.17 o 
   1   0  10       93.44       73.42     18.36 o 
   2   0  10       80.16       70.41     19.14 o 
   3   0  10       10.47        8.41     10.92 o 
   4   0  10       15.08        2.91     19.55 o 
   5   0  10       27.67        8.21     19.61 o 
 -11   1  10        5.96        3.05     13.73 o 
 -10   1  10       25.55       37.39     17.06 o 
  -9   1  10       77.45      103.97     24.44 o 
  -8   1  10        3.81       11.71     17.03 o 
  -7   1  10       31.39       59.25     13.01 o 
  -6   1  10       18.30       24.42     12.40 o 
  -5   1  10       78.13       33.99     26.68 o 
  -4   1  10     1850.49     1942.32     78.08 o 
  -3   1  10      733.24      685.68     46.10 o 
  -2   1  10        7.79        5.01     14.66 o 
  -1   1  10        0.74       10.03     19.01 o 
   0   1  10       25.47       40.18     15.88 o 
   1   1  10       13.66        8.71     17.79 o 
   2   1  10       69.45       74.70     21.59 o 
   3   1  10       94.29       72.44     17.79 o 
   4   1  10        0.04        5.70     12.90 o 
   5   1  10        1.59        5.69     14.37 o 
 -11   2  10        2.71        3.02     18.99 o 
 -10   2  10        4.67        3.25     13.62 o 
  -9   2  10        3.09       12.26     14.30 o 
  -8   2  10       19.00        2.80     16.51 o 
  -7   2  10       11.74       16.81     19.67 o 
  -6   2  10      190.06      181.51     31.39 o 
  -5   2  10       68.10       81.26     20.59 o 
  -4   2  10      132.52      155.19     25.14 o 
  -3   2  10      493.32      525.88     41.78 o 
  -2   2  10      219.35      217.44     28.92 o 
  -1   2  10       10.00       22.51     15.11 o 
   0   2  10        0.20        8.45      9.46 o 
   1   2  10       40.92       33.37     18.26 o 
   2   2  10       72.74       86.07     25.99 o 
   3   2  10       53.17       59.70     13.19 o 
   4   2  10        0.89        3.05     17.33 o 
   5   2  10        2.17       14.50     13.68 o 
 -11   3  10        6.07        2.97     13.64 o 
 -10   3  10        6.82       24.97     13.77 o 
  -9   3  10        5.15       18.20     18.20 o 
  -8   3  10        2.95        8.70     17.05 o 
  -7   3  10       21.69       34.05     18.44 o 
  -6   3  10      370.10      348.94     37.21 o 
  -5   3  10      734.37      763.16     49.37 o 
  -4   3  10      536.67      605.13     43.77 o 
  -3   3  10      582.11      552.82     43.42 o 
  -2   3  10      100.01      113.14     20.45 o 
  -1   3  10      103.91      103.11     20.31 o 
   0   3  10       71.43       70.66     47.10 o 
   1   3  10      475.84      367.92     34.20 o 
   2   3  10        0.26       12.86     12.86 o 
   3   3  10        0.01       12.26     18.56 o 
   4   3  10        0.26       14.97     10.08 o 
   5   3  10       47.95       37.78     19.16 o 
 -11   4  10        5.49        9.32     17.76 o 
 -10   4  10        1.62        0.00     15.14 o 
  -9   4  10       11.13       18.31     18.31 o 
  -8   4  10      246.65      207.86     33.78 o 
  -7   4  10        3.34       11.60     16.51 o 
  -6   4  10      395.62      379.91     38.59 o 
  -5   4  10        1.71       13.35     17.22 o 
  -4   4  10        4.19       27.81     16.14 o 
  -3   4  10      408.07      434.11     35.74 o 
  -2   4  10        5.33        4.62     15.37 o 
  -1   4  10      117.93      102.30     20.96 o 
   0   4  10        0.00        8.84      7.85 o 
   1   4  10        0.22       14.27     13.57 o 
   2   4  10        0.14       15.19     16.56 o 
   3   4  10       34.81       52.24     16.53 o 
   4   4  10       12.92       54.86     12.80 o 
   5   4  10        1.28        5.99     17.15 o 
 -11   5  10        1.55       14.20     14.20 o 
 -10   5  10        0.56        6.19     16.40 o 
  -9   5  10        0.46        2.95     17.05 o 
  -8   5  10      212.20      198.02     30.28 o 
  -7   5  10       99.97       86.73     21.16 o 
  -6   5  10        0.11       19.49     13.93 o 
  -5   5  10        0.32        2.74     14.79 o 
  -4   5  10       80.05       57.92     21.31 o 
  -3   5  10        7.92        2.52     14.53 o 
  -2   5  10      214.38      151.24     26.92 o 
  -1   5  10      171.98      164.00     24.58 o 
   0   5  10       18.07        4.01     12.19 o 
   1   5  10       97.53       62.03     29.43 o 
   2   5  10       50.17       46.37     15.92 o 
   3   5  10       14.13        2.98     13.54 o 
   4   5  10        0.02       18.53     18.53 o 
   5   5  10        0.07        8.91     15.38 o 
 -11   6  10        7.01        6.07     20.69 o 
 -10   6  10        3.92       14.80     14.80 o 
  -9   6  10       26.46       27.96     20.89 o 
  -8   6  10       12.25        6.01     20.72 o 
  -7   6  10       28.87       20.43     17.71 o 
  -6   6  10      229.39      221.75     31.04 o 
  -5   6  10      147.68      162.74     25.44 o 
  -4   6  10        2.76       12.57     14.83 o 
  -3   6  10       23.27       11.98     14.13 o 
  -2   6  10      320.38      328.61     31.78 o 
  -1   6  10       46.57       44.83     19.30 o 
   0   6  10      598.28      521.57    114.93 o 
   1   6  10      144.16      106.36     26.59 o 
   2   6  10       10.91        9.73     19.79 o 
   3   6  10        8.94        6.61     20.50 o 
   4   6  10        5.20       18.17     18.17 o 
 -10   7  10       17.34       43.33     17.57 o 
  -9   7  10        0.02        6.26     14.71 o 
  -8   7  10        0.46       21.21     15.33 o 
  -7   7  10      150.94      147.66     29.26 o 
  -6   7  10        2.35       25.54     12.94 o 
  -5   7  10        3.54       18.82     18.82 o 
  -4   7  10       17.56       30.30     12.49 o 
  -3   7  10       40.70       31.51     18.00 o 
  -2   7  10       54.49       50.75     17.22 o 
  -1   7  10      328.54      341.21     32.80 o 
   0   7  10        7.41       16.30      8.91 o 
   1   7  10        7.45       18.70     15.25 o 
   2   7  10        2.98       23.55     23.55 o 
   3   7  10        4.32        6.61     14.88 o 
   4   7  10        5.65        0.00     15.69 o 
 -10   8  10        1.08       27.58     14.07 o 
  -9   8  10       29.57       58.98     17.24 o 
  -8   8  10       10.47       39.82     17.07 o 
  -7   8  10      125.94      127.60     24.16 o 
  -6   8  10       17.95       14.13     19.58 o 
  -5   8  10       17.53       29.49     18.51 o 
  -4   8  10        0.00       12.71     10.60 o 
  -3   8  10       14.55       39.29     11.43 o 
  -2   8  10       10.38       22.23     14.33 o 
  -1   8  10       42.84       26.21     20.11 o 
   0   8  10        4.06        3.06     11.20 o 
   1   8  10       33.83       53.74     15.31 o 
   2   8  10        2.04       33.53     13.34 o 
   3   8  10        0.27       19.97     19.97 o 
   4   8  10        3.58       13.13     15.52 o 
  -9   9  10       15.71        0.00     18.52 o 
  -8   9  10        8.78        6.07     13.65 o 
  -7   9  10       97.45       77.11     18.28 o 
  -6   9  10        0.53       25.62     16.36 o 
  -5   9  10       74.13       73.06     18.11 o 
  -4   9  10       21.40       25.74     14.92 o 
  -3   9  10       29.05       49.99     17.71 o 
  -2   9  10       19.10       22.94     16.92 o 
  -1   9  10        1.10       16.11     16.11 o 
   0   9  10       30.81       24.15     12.61 o 
   1   9  10       13.39       12.91     19.86 o 
   2   9  10       29.78       27.07     19.04 o 
   3   9  10        0.00       13.79     16.04 o 
  -9  10  10       15.75       15.06     16.15 o 
  -8  10  10        3.24       18.16     16.43 o 
  -7  10  10       33.72       59.00     16.81 o 
  -6  10  10       20.59       31.23     19.44 o 
  -5  10  10        2.07        5.49     12.14 o 
  -4  10  10       62.94       52.08     18.30 o 
  -3  10  10        5.70       16.88     16.88 o 
  -2  10  10      159.01      198.93     27.35 o 
  -1  10  10        0.27        8.10     14.18 o 
   0  10  10      125.76      133.02     18.20 o 
   1  10  10       27.83       12.76     18.82 o 
   2  10  10        0.11        3.55     16.43 o 
  -8  11  10        0.05       11.91     15.15 o 
  -7  11  10        8.09       20.29     12.78 o 
  -6  11  10        3.80        2.78     15.06 o 
  -5  11  10        3.40       32.40     13.18 o 
  -4  11  10        5.83       10.76     10.76 o 
  -3  11  10        4.25        5.05     15.69 o 
  -2  11  10        1.59        2.68      8.60 o 
  -1  11  10       15.88        5.57     15.59 o 
   0  11  10        1.57       20.89     20.89 o 
   1  11  10        3.07        9.73     16.71 o 
   2  11  10        3.78        0.00      8.26 o 
  -7  12  10        2.60       11.39     17.60 o 
  -6  12  10       13.41        5.48     14.60 o 
  -5  12  10        2.80       16.03     13.18 o 
  -4  12  10        7.43       12.99     10.70 o 
  -3  12  10        6.77       12.91     14.42 o 
  -2  12  10        7.44        2.56     15.89 o 
  -1  12  10        4.49       11.12     14.03 o 
   0  12  10        7.40        3.10     11.73 o 
   1  12  10        1.87       21.98     13.70 o 
  -5  13  10       27.04       31.48     15.63 o 
  -4  13  10       24.88        7.63     19.31 o 
  -3  13  10       21.75        7.61     14.76 o 
  -2  13  10        0.01        7.71     14.95 o 
  -1  13  10        2.51       10.93     12.66 o 
 -11   1  11        0.52       22.50     22.50 o 
 -10   1  11       77.94       68.07     21.63 o 
  -9   1  11       34.90       41.80     21.24 o 
  -8   1  11        0.78       25.23     25.23 o 
  -7   1  11       62.80       61.80     17.24 o 
  -6   1  11        7.58        2.91     20.39 o 
  -5   1  11      204.24      185.11     33.36 o 
  -4   1  11      379.24      318.36     42.87 o 
  -3   1  11      128.42      134.80     28.70 o 
  -2   1  11       29.46       31.44     21.80 o 
  -1   1  11       45.28      101.51     20.65 o 
   0   1  11       62.82       52.57     30.31 o 
   1   1  11       18.24       18.31     10.71 o 
   2   1  11        3.49       20.34     20.34 o 
   3   1  11        5.06       11.95     18.53 o 
   4   1  11        0.25       17.01     17.01 o 
 -11   2  11       27.86       19.03     21.92 o 
 -10   2  11       84.85       80.40     22.61 o 
  -9   2  11       13.40       15.98     17.32 o 
  -8   2  11       67.34       50.22     19.74 o 
  -7   2  11        6.12        6.03     20.94 o 
  -6   2  11      517.30      469.83     41.40 o 
  -5   2  11      240.88      248.11     30.33 o 
  -4   2  11       92.26      108.84     25.50 o 
  -3   2  11      126.07      129.16     28.94 o 
  -2   2  11       12.32       10.79     18.54 o 
  -1   2  11       41.11       64.55     18.61 o 
   0   2  11       85.30       82.06     15.61 o 
   1   2  11        4.06       27.07     13.70 o 
   2   2  11        6.26        0.00     17.03 o 
   3   2  11        0.07        9.07     11.78 o 
   4   2  11        0.05        0.00     12.49 o 
 -11   3  11        4.11        9.35     14.43 o 
 -10   3  11        0.08        6.49     12.67 o 
  -9   3  11       46.22       22.32     21.01 o 
  -8   3  11        0.22        6.15     16.74 o 
  -7   3  11      110.95      159.38     27.68 o 
  -6   3  11      309.56      355.48     40.09 o 
  -5   3  11     1419.05     1490.76     74.40 o 
  -4   3  11      286.15      307.99     35.35 o 
  -3   3  11      483.02      511.56     41.84 o 
  -2   3  11       81.06      129.90     20.29 o 
  -1   3  11      135.37      112.14     25.05 o 
   0   3  11       10.50       12.30     30.04 o 
   1   3  11        9.17       11.90     18.85 o 
   2   3  11        0.08       15.56     17.19 o 
   3   3  11       39.95       43.20     20.54 o 
   4   3  11       25.10       14.92     16.00 o 
 -10   4  11        2.83       20.27     20.27 o 
  -9   4  11        2.90        3.23     20.31 o 
  -8   4  11        6.79       12.43     17.82 o 
  -7   4  11       64.45       49.29     25.85 o 
  -6   4  11       41.61       68.57     22.98 o 
  -5   4  11        0.31        2.76     15.58 o 
  -4   4  11        3.08       13.82     11.47 o 
  -3   4  11      175.06      163.08     25.89 o 
  -2   4  11        3.57        7.42     12.76 o 
  -1   4  11       25.25       42.75     14.75 o 
   0   4  11       25.87       11.84     15.93 o 
   1   4  11       50.98       40.11     21.73 o 
   2   4  11        9.09        6.46     14.86 o 
   3   4  11        0.21       17.16     17.16 o 
   4   4  11       14.29       38.83     19.68 o 
 -10   5  11        2.75        6.20     18.00 o 
  -9   5  11       17.37        9.46     21.44 o 
  -8   5  11       71.50       31.29     25.03 o 
  -7   5  11       93.38       83.04     25.65 o 
  -6   5  11      200.39      205.60     30.59 o 
  -5   5  11       56.96       83.16     20.79 o 
  -4   5  11        0.78        5.50     17.15 o 
  -3   5  11       11.41       18.00     16.78 o 
  -2   5  11        0.81       12.44     11.87 o 
  -1   5  11       10.07        7.71     17.22 o 
   0   5  11       25.16       37.42     11.87 o 
   1   5  11       19.12       22.13     17.77 o 
   2   5  11        3.64        9.74     16.87 o 
   3   5  11        0.53        3.32     17.75 o 
 -10   6  11        8.47        3.15     11.15 o 
  -9   6  11       63.07       31.58     25.14 o 
  -8   6  11      215.29      219.52     31.45 o 
  -7   6  11       91.11       91.98     26.94 o 
  -6   6  11      112.19      101.12     26.02 o 
  -5   6  11       19.45        8.39     16.48 o 
  -4   6  11       12.36       10.86     12.71 o 
  -3   6  11        2.91        0.00     13.80 o 
  -2   6  11      103.10       87.48     17.10 o 
  -1   6  11      126.12      113.96     20.73 o 
   0   6  11       45.54       45.74     16.33 o 
   1   6  11        7.05        6.32     11.98 o 
   2   6  11        1.32       13.32     13.32 o 
   3   6  11       39.10       52.09     17.16 o 
  -9   7  11       15.75       40.83     13.60 o 
  -8   7  11      191.82      233.99     34.76 o 
  -7   7  11       78.93       82.53     24.12 o 
  -6   7  11       57.58       76.79     22.21 o 
  -5   7  11       22.34        0.00     18.29 o 
  -4   7  11        3.05        5.35     16.37 o 
  -3   7  11       17.11       23.04     14.50 o 
  -2   7  11        0.77       12.62     16.54 o 
  -1   7  11        9.48       13.43     14.61 o 
   0   7  11       21.56       24.53     25.39 o 
   1   7  11       36.45       32.70     17.33 o 
   2   7  11       15.64       43.83     12.24 o 
   3   7  11        8.89       23.37     14.37 o 
  -9   8  11       25.47        9.34     19.24 o 
  -8   8  11        6.05       23.79     23.79 o 
  -7   8  11        2.12       18.25     18.25 o 
  -6   8  11        2.32        5.77     17.92 o 
  -5   8  11       46.54       47.45     20.45 o 
  -4   8  11        2.67       21.12     15.13 o 
  -3   8  11        1.71       20.39      9.65 o 
  -2   8  11        1.01        0.00     17.84 o 
  -1   8  11       12.11       13.72     20.30 o 
   0   8  11       24.03       36.27     10.94 o 
   1   8  11       19.14       26.08     20.04 o 
   2   8  11        2.18        6.94     17.36 o 
  -8   9  11        8.81        6.21     17.22 o 
  -7   9  11       14.59       17.93     17.93 o 
  -6   9  11        1.87        8.66     19.34 o 
  -5   9  11        4.18       16.94     16.94 o 
  -4   9  11       43.81       44.78     14.19 o 
  -3   9  11        2.92        5.05     11.97 o 
  -2   9  11       30.94       10.40     19.73 o 
  -1   9  11        0.29        5.55     13.04 o 
   0   9  11        5.95       14.34      8.47 o 
   1   9  11        5.57       22.96     16.23 o 
  -7  10  11        5.96        8.71     18.23 o 
  -6  10  11       41.00        5.72     19.33 o 
  -5  10  11        3.88        0.00     17.63 o 
  -4  10  11        0.39        7.79     15.08 o 
  -3  10  11       67.58       82.14     19.13 o 
  -2  10  11       78.79       52.14     17.21 o 
  -1  10  11        5.82       17.59     17.59 o 
   0  10  11        0.00       12.45     15.01 o 
   1  10  11        0.97        9.61     16.88 o 
  -6  11  11        4.56        2.79     14.76 o 
  -5  11  11        0.27       10.78     15.55 o 
  -4  11  11       21.00       10.31     16.44 o 
  -3  11  11       21.47       20.36     13.09 o 
  -2  11  11        0.06       12.97     13.94 o 
  -1  11  11       10.23       19.23     17.97 o 
  -4  12  11        2.96        5.05      9.41 o 
  -3  12  11       31.15       35.06     12.75 o 
 -10   0  12        0.93       10.04     20.67 o 
  -9   0  12      109.32      100.81     26.10 o 
  -8   0  12        1.86       16.79     21.93 o 
  -7   0  12      498.75      423.13     41.81 o 
  -6   0  12      122.33       85.62     28.18 o 
  -5   0  12       91.17       74.80     23.72 o 
  -4   0  12       19.14       25.94     18.27 o 
  -3   0  12       32.28       15.99     20.72 o 
  -2   0  12        4.45       16.14     21.16 o 
  -1   0  12        7.44        9.82     12.62 o 
   0   0  12        5.39       24.87     10.39 o 
   1   0  12       36.66       16.98     20.66 o 
   2   0  12      105.28      100.60     18.83 o 
 -10   1  12       55.15       75.67     25.32 o 
  -9   1  12        5.88       33.30     17.78 o 
  -8   1  12       66.68       93.29     19.34 o 
  -7   1  12        0.04       26.26     18.56 o 
  -6   1  12      272.49      277.04     35.70 o 
  -5   1  12       77.27       83.49     25.19 o 
  -4   1  12       39.94       21.57     21.57 o 
  -3   1  12       79.01      110.74     21.72 o 
  -2   1  12        4.48       15.70     19.18 o 
  -1   1  12        1.30        0.00     13.01 o 
   0   1  12        0.48        5.10     10.67 o 
   1   1  12        2.92       14.93     14.93 o 
   2   1  12        5.40       16.69     16.69 o 
 -10   2  12       10.19       42.50     18.13 o 
  -9   2  12       21.89       29.97     15.30 o 
  -8   2  12       13.63       33.12     15.39 o 
  -7   2  12       10.38       22.10     22.10 o 
  -6   2  12       35.59       80.84     21.09 o 
  -5   2  12      214.79      152.86     30.07 o 
  -4   2  12       15.97       28.14     14.42 o 
  -3   2  12        2.97        0.00     18.60 o 
  -2   2  12        7.69       17.64     14.37 o 
  -1   2  12        0.19       13.96     13.96 o 
   0   2  12       11.79       16.13     14.38 o 
   1   2  12        4.01       12.27     15.65 o 
   2   2  12        0.11        3.23     12.90 o 
 -10   3  12        2.88        3.21     17.48 o 
  -9   3  12        2.17        3.13     18.15 o 
  -8   3  12        0.41       20.71     20.71 o 
  -7   3  12       15.72       26.10     20.00 o 
  -6   3  12        2.33       22.41     17.92 o 
  -5   3  12      103.32       53.52     27.63 o 
  -4   3  12       11.95       12.23     18.01 o 
  -3   3  12       35.80       23.44     19.53 o 
  -2   3  12       77.66      103.62     23.52 o 
  -1   3  12        3.81        2.44     17.38 o 
   0   3  12        2.99        6.53     11.56 o 
   1   3  12       16.06       12.55     18.06 o 
   2   3  12        0.05       17.99     17.99 o 
  -9   4  12       19.79        6.42     22.01 o 
  -8   4  12        8.05        0.00     17.99 o 
  -7   4  12      182.35      239.02     31.82 o 
  -6   4  12        2.78       37.93     15.44 o 
  -5   4  12        3.16       18.69     20.03 o 
  -4   4  12       17.74       32.75     20.42 o 
  -3   4  12       23.32       33.53     18.28 o 
  -2   4  12        0.26        5.30     14.79 o 
  -1   4  12       20.57        5.20     16.14 o 
   0   4  12       21.21       23.55     10.01 o 
   1   4  12        0.87       12.69     12.69 o 
   2   4  12        5.32       28.44     14.50 o 
  -9   5  12       11.33       22.54     17.80 o 
  -8   5  12       16.61       22.49     16.24 o 
  -7   5  12        0.04       38.28     19.29 o 
  -6   5  12      165.27      112.63     30.51 o 
  -5   5  12        9.56       17.61     17.61 o 
  -4   5  12       30.06       14.44     17.21 o 
  -3   5  12        8.43       16.09     18.68 o 
  -2   5  12       95.07      105.06     20.75 o 
  -1   5  12       27.64       45.58     12.90 o 
   0   5  12        1.05        0.55     10.73 o 
   1   5  12        3.29       16.09     16.09 o 
   2   5  12        1.14        3.21     15.47 o 
  -9   6  12        4.47        3.15     20.87 o 
  -8   6  12       58.84       31.93     22.90 o 
  -7   6  12      258.97      211.42     35.65 o 
  -6   6  12       10.77       18.36     19.92 o 
  -5   6  12       45.34       62.21     18.60 o 
  -4   6  12       11.75       16.88     18.05 o 
  -3   6  12        5.43        7.93     12.04 o 
  -2   6  12       45.28       64.18     18.94 o 
  -1   6  12        3.18        2.72     13.61 o 
   0   6  12        3.07        7.76      9.08 o 
   1   6  12       21.62       21.03     21.03 o 
  -8   7  12      112.75      109.51     25.35 o 
  -7   7  12      179.67      185.98     29.32 o 
  -6   7  12        9.61        9.19     13.92 o 
  -5   7  12       71.14       37.59     21.40 o 
  -4   7  12        0.10        2.76     15.19 o 
  -3   7  12       26.49        7.86     20.72 o 
  -2   7  12        0.54       10.27     12.06 o 
  -1   7  12        0.36       10.95     16.82 o 
   0   7  12        0.54        5.17     13.74 o 
   1   7  12        1.08        9.79     18.69 o 
  -7   8  12        1.99       24.11     15.43 o 
  -6   8  12        0.12       17.65     14.29 o 
  -5   8  12       75.19       62.01     24.59 o 
  -4   8  12        2.38        2.61     15.97 o 
  -3   8  12       25.50       46.24     12.56 o 
  -2   8  12       32.03       38.87     16.20 o 
  -1   8  12       20.89       30.05     18.91 o 
   0   8  12        0.01        8.66     11.02 o 
  -6   9  12        2.05       34.18     15.51 o 
  -5   9  12       13.60       35.68     15.15 o 
  -4   9  12        5.94       13.11     19.54 o 
  -3   9  12        4.13        7.67     14.63 o 
  -2   9  12        7.47       20.61     14.61 o 
  -1   9  12        0.32       24.60     15.66 o 
  -5  10  12        1.22       19.40     19.40 o 
  -4  10  12        5.88        5.12     13.01 o 
  -3  10  12       64.71       44.99     21.36 o 
  -8   1  13       34.15       13.72     18.19 o 
  -7   1  13       21.58       27.55     22.90 o 
  -6   1  13        4.12        6.79     18.01 o 
  -5   1  13       30.76       54.58     23.00 o 
  -4   1  13       15.16       21.93     21.93 o 
  -3   1  13        2.20       23.31     14.53 o 
  -2   1  13        2.12        0.00     14.13 o 
  -1   1  13       20.76       22.46     18.09 o 
   0   1  13        3.23       22.30     26.04 o 
  -8   2  13        9.18       20.43     16.66 o 
  -7   2  13       53.85       30.71     22.87 o 
  -6   2  13        3.11       13.70     19.04 o 
  -5   2  13       37.48       23.57     23.57 o 
  -4   2  13        1.36        3.35     18.40 o 
  -3   2  13        3.55        6.52     18.90 o 
  -2   2  13        0.23       27.86     14.38 o 
  -1   2  13        5.28       20.11     20.11 o 
   0   2  13        2.28        4.53     11.21 o 
  -8   3  13        0.77        0.00     18.44 o 
  -7   3  13        0.07       16.93     16.93 o 
  -6   3  13        0.17       10.11     19.22 o 
  -5   3  13        4.78       13.07     18.62 o 
  -4   3  13        3.78        9.62     20.20 o 
  -3   3  13        0.21       39.93     13.41 o 
  -2   3  13        8.83       33.76      9.61 o 
  -1   3  13       35.06       25.57     17.29 o 
   0   3  13      105.32      111.33     26.99 o 
  -8   4  13       31.20       32.83     27.46 o 
  -7   4  13       22.62        6.50     21.06 o 
  -6   4  13       32.70       39.35     17.94 o 
  -5   4  13       19.33       15.96     17.21 o 
  -4   4  13        0.08        9.38     16.03 o 
  -3   4  13        0.62       17.45     15.76 o 
  -2   4  13        3.62       13.16     10.89 o 
  -1   4  13        1.93        2.68     14.37 o 
   0   4  13       12.01       36.95     12.08 o 
  -7   5  13        0.25        3.28     17.26 o 
  -6   5  13        8.75        3.32     18.96 o 
  -5   5  13        0.37        6.23     14.52 o 
  -4   5  13        0.95        5.94     13.29 o 
  -3   5  13        8.40       21.97     15.43 o 
  -2   5  13       15.99       30.65     10.86 o 
  -1   5  13        0.64       13.14     14.84 o 
  -7   6  13       91.56       72.30     21.55 o 
  -6   6  13       11.11        3.14     18.25 o 
  -5   6  13        1.19       32.89     12.27 o 
  -4   6  13        0.44       14.01     15.60 o 
  -3   6  13       16.71       39.32     16.47 o 
  -2   6  13        3.12        0.00     15.17 o 
  -1   6  13       15.42       34.51     14.86 o 
  -5   7  13       43.00       34.41     21.12 o 
  -4   7  13       78.65       70.23     23.24 o 
  -3   7  13        0.01        2.55     10.47 o 
  -5   0  14        1.05        3.49     15.21 o 
  -4   0  14       18.09       17.33     14.17 o 
  -3   0  14       31.99       20.33     14.47 o 
  -5   1  14        0.05        6.92     17.62 o 
  -4   1  14        1.90       13.78     18.16 o 
  -3   1  14       30.38       23.93     20.56 o 
  -5   2  14        4.67       18.50     18.50 o 
  -4   2  14       29.33       40.62     21.99 o 
                                                 
